# Supplementary material for: The integripennis species group of Geocharidius Jeannel, 1963 (Carabidae, Bembidiini, Anillina) from Nuclear Central America: a taxonomic review with notes about biogeography and speciation
Source: Zookeys. 2014 Sep 30;(443):61–118. doi: 10.3897/zookeys.443.7880 (PMC4205504; doi:10.3897/zookeys.443.7880)
Supplement: XML Treatment for Geocharidius vignatagliantii [file zookeys.443.7880-treatment3.xml]

<!DOCTYPE tp:taxon-treatment
  PUBLIC "-//TaxonX//DTD Taxonomic Treatment Publishing DTD v0 20100105//EN" "tax-treatment-NSO.dtd">
<tp:taxon-treatment xmlns:tp="http://www.plazi.org/taxpub"><tp:treatment-meta><kwd-group><label>Taxon classification</label><kwd><named-content content-type="kingdom">Animalia</named-content></kwd><kwd><named-content content-type="order">Coleoptera</named-content></kwd><kwd><named-content content-type="family">Carabidae</named-content></kwd></kwd-group><mixed-citation publication-type="journal"><person-group><name><surname>Sokolov</surname><given-names>Igor M.</given-names></name><name><surname>Kavanaugh</surname><given-names>David H.</given-names></name></person-group><article-title>The <italic>integripennis</italic> species group of <italic><tp:taxon-name><tp:taxon-name-part taxon-name-part-type="genus">Geocharidius</tp:taxon-name-part></tp:taxon-name></italic> Jeannel, 1963 (<tp:taxon-name><tp:taxon-name-part taxon-name-part-type="family">Carabidae</tp:taxon-name-part></tp:taxon-name>, <tp:taxon-name><tp:taxon-name-part taxon-name-part-type="tribe">Bembidiini</tp:taxon-name-part></tp:taxon-name>, <tp:taxon-name><tp:taxon-name-part taxon-name-part-type="subtribe">Anillina</tp:taxon-name-part></tp:taxon-name>) from Nuclear Central America: a taxonomic review with notes about biogeography and speciation</article-title><source>Zookeys</source><day>30</day><month>9</month><year>2014</year><volume>2014</volume><issue>443</issue><fpage>61</fpage><lpage>118</lpage><pub-id pub-id-type="doi">10.3897/zookeys.443.7880</pub-id></mixed-citation></tp:treatment-meta><tp:nomenclature><tp:taxon-name>
                        <tp:taxon-name-part taxon-name-part-type="genus">Geocharidius</tp:taxon-name-part>
                        <tp:taxon-name-part taxon-name-part-type="species">vignatagliantii</tp:taxon-name-part>
                        <object-id xmlns:xlink="http://www.w3.org/1999/xlink" content-type="zoobank" xlink:type="simple">http://zoobank.org/B1AB6E98-4312-4F87-8B7D-48EE76DB2C82</object-id>
                    </tp:taxon-name><tp:taxon-status xmlns:xlink="http://www.w3.org/1999/xlink" xlink:type="simple">sp. n.</tp:taxon-status><xref ref-type="fig" rid="F8">Figs 8B</xref><xref ref-type="fig" rid="F9">, 9E–G</xref><xref ref-type="fig" rid="F10">, 10B</xref><xref ref-type="fig" rid="F11">, 11B</xref><xref ref-type="fig" rid="F22">, 22</xref></tp:nomenclature><tp:treatment-sec sec-type="Type material"><title>Type material.</title><p>HOLOTYPE, a male, in CMNC, point-mounted, labeled: \ MEXICO: Chiapas: Mpio: Motozintla, Benito Juarez, 2050m, <named-content xmlns:xlink="http://www.w3.org/1999/xlink" content-type="dwc:verbatimCoordinates" xlink:type="simple">15°22.1'00"N, 92°19'07"W</named-content>, 28.VII.2005, R. Anderson, oak/pine forest litter 2005-013C \ CMNC \ HOLOTYPE <italic><tp:taxon-name><tp:taxon-name-part taxon-name-part-type="genus">Geocharidius</tp:taxon-name-part> <tp:taxon-name-part taxon-name-part-type="species">vignatagliantii</tp:taxon-name-part></tp:taxon-name></italic> Sokolov and Kavanaugh 2014 [red label] \. PARATYPES: A total of 14 specimens (2 males and 4 females were dissected), deposited in CAS, CMNC and KUNHM; 3 specimens labeled same as holotype; 4 specimens labeled: \ MEXICO: Chiapas: Mpio: Motozintla, Benito Juarez, 2050m, <named-content xmlns:xlink="http://www.w3.org/1999/xlink" content-type="dwc:verbatimCoordinates" xlink:type="simple">15°22.1'00"N, 92°19'07"W</named-content>, 28.VII.2005, R. Anderson, oak/pine forest litter 2005-013A \ CMNC \; 7 specimens labeled: \ MEXICO: Chiapas: Mpio, Motozintla, Benito Juarez <named-content xmlns:xlink="http://www.w3.org/1999/xlink" content-type="dwc:verbatimCoordinates" xlink:type="simple">15°22.017'N, 92°19.117'W</named-content>, 2050m, 28.VII.2005, R. Anderson, oak/pine forest litter MEX 1A05-013 \ SM0711461 KUNHM-ENT \.</p></tp:treatment-sec><tp:treatment-sec sec-type="Type locality"><title>Type locality.</title><p>Mexico, Chiapas, Motozintla, Sierra Madre de Chiapas, Benito Juárez.</p></tp:treatment-sec><tp:treatment-sec sec-type="Etymology"><title>Etymology.</title><p>The specific epithet is a Latinized eponym in the genitive case, and is based on the surname of Prof. Augusto Vigna Taglianti, Director of the Museum of Zoology at the Sapienza University of Rome, Roma, Italia, the first reviser of the species of <italic><tp:taxon-name><tp:taxon-name-part taxon-name-part-type="genus">Geocharidius</tp:taxon-name-part></tp:taxon-name></italic>.</p></tp:treatment-sec><tp:treatment-sec sec-type="Recognition"><title>Recognition.</title><p>Adults of this new species are practically indistinguishable externally from those of <italic><tp:taxon-name><tp:taxon-name-part taxon-name-part-type="genus">Geocharidius</tp:taxon-name-part> <tp:taxon-name-part taxon-name-part-type="species">zullinii</tp:taxon-name-part></tp:taxon-name></italic> but can be distinguished from the latter and from the other members of the <italic>integripennis</italic> species group by the structure of the median lobe of males and the shape of spermatheca of females.</p></tp:treatment-sec><tp:treatment-sec sec-type="Description"><title>Description.</title><p>Size. Medium for genus (SBL range 1.27–1.40 mm, mean 1.32±0.038 mm, n=5).</p><!--PageBreak--><p>Habitus. Body form (Fig. <xref ref-type="fig" rid="F8">8B</xref>) moderately convex, elongate ovoid, general proportions (WE/SBL 0.40±0.008), proportions of head (WH/WPm 0.73±0.014) and pronotum (WPm/WE 0.75±0.016) average for group.</p><p>Color. Body brunneorufous, appendages testaceous.</p><p>Microsculpture. Present over all dorsal surfaces of head and elytra. Pronotum and proepisternum smooth.</p><p>Prothorax. Pronotum moderately transverse (WPm/LP 1.26±0.021), with lateral margins moderately constricted posteriorly (WPm/WPp 1.32±0.020). Posterior angles obtuse (110–120°). Widths between anterior and posterior angles of equal length (WPa/WPp 0.99±0.020).</p><p>Elytra. Moderately convex, slightly depressed along suture, moderately wide (WE/LE 0.68±0.016), without traces of striae. Humeri broadly rounded, in outline forming right angle with longitudinal axis of body. Lateral margins convex, evenly divergent at basal third, evenly rounded to apex in apical third.</p><p>Male genitalia. Median lobe of aedeagus (Fig. <xref ref-type="fig" rid="F9">9E</xref>) with long subparallel shaft, and small rounded apex. Ventral margin almost straight. Dorsal sclerites of internal sac in form of a long fig, apically tapered into a rather long flagellum, and abruptly widened basally as a semicircular end fig near basal orifice. Right paramere with long and narrow apical constriction (Fig. <xref ref-type="fig" rid="F9">9G</xref>). Left paramere with long and narrow apical constriction (Fig. <xref ref-type="fig" rid="F9">9F</xref>). Ring sclerite with handle triangular, widely rounded apically (Fig. <xref ref-type="fig" rid="F10">10B</xref>).</p><p>Female internal genitalia. Spermatheca sclerotized, bean-shaped, arcuate, with cornu short and nodulus long (Fig. <xref ref-type="fig" rid="F11">11B</xref>). Length of spermathecal gland greater than length of spermatheca. Spermathecal duct not coiled.</p></tp:treatment-sec><tp:treatment-sec sec-type="Geographical distribution"><title>Geographical distribution.</title><p>This species is known only from the type locality in the mountains of the Sierra Madre de Chiapas, located in the municipality of Motozintla, State of Chiapas, Mexico (Fig. <xref ref-type="fig" rid="F22">22</xref>, white squares).</p></tp:treatment-sec><tp:treatment-sec sec-type="Way of life"><title>Way of life.</title><p>Specimens were collected by sifting oak/pine forest litter at an elevation of 2050 m.</p></tp:treatment-sec><tp:treatment-sec sec-type="Relationships"><title>Relationships.</title><p>Adults of this species closely resemble those of <italic><tp:taxon-name><tp:taxon-name-part taxon-name-part-type="genus">Geocharidius</tp:taxon-name-part> <tp:taxon-name-part taxon-name-part-type="species">zullinii</tp:taxon-name-part></tp:taxon-name></italic> from the Chiapas Highlands externally and in the shape of dorsal sclerites of the internal sac (Fig. <xref ref-type="fig" rid="F9">9E</xref>; cf. Fig. <xref ref-type="fig" rid="F9">9A</xref>). The shape of the spermatheca of females (Fig. <xref ref-type="fig" rid="F11">11B</xref>) suggests a relationship with the Guatemalan <italic><tp:taxon-name><tp:taxon-name-part taxon-name-part-type="genus">Geocharidius</tp:taxon-name-part> <tp:taxon-name-part taxon-name-part-type="species">integripennis</tp:taxon-name-part></tp:taxon-name></italic> (Fig. <xref ref-type="fig" rid="F17">17A</xref>) from the Sierra de los Cuchumatanes of the Guatemalan Cordillera.</p></tp:treatment-sec><tp:treatment-sec><!--Section generated to contain objects referenced in tp:taxon-treatment.--><fig id="F8" position="float" orientation="portrait"><label>Figures 8.</label><caption><p>Digital images of habitus, dorsal aspect, of Mexican <italic><tp:taxon-name><tp:taxon-name-part taxon-name-part-type="genus">Geocharidius</tp:taxon-name-part></tp:taxon-name></italic> species. <bold>A</bold> <italic><tp:taxon-name><tp:taxon-name-part taxon-name-part-type="genus">Geocharidius</tp:taxon-name-part> <tp:taxon-name-part taxon-name-part-type="species">zullinii</tp:taxon-name-part></tp:taxon-name></italic> (MEXICO, Chiapas, Reserva Huitepec) <bold>B</bold> <italic><tp:taxon-name><tp:taxon-name-part taxon-name-part-type="genus">Geocharidius</tp:taxon-name-part> <tp:taxon-name-part taxon-name-part-type="species">vignatagliantii</tp:taxon-name-part></tp:taxon-name></italic> (MEXICO, Chiapas, Motozintla), paratype <bold>C</bold> <italic><tp:taxon-name><tp:taxon-name-part taxon-name-part-type="genus">Geocharidius</tp:taxon-name-part> <tp:taxon-name-part taxon-name-part-type="species">andersoni</tp:taxon-name-part></tp:taxon-name></italic> (MEXICO, Chiapas, Cerro Huitepec), holotype. Scale = 0.5mm.</p></caption><graphic xmlns:xlink="http://www.w3.org/1999/xlink" xlink:href="zookeys-443-061-g008.jpg" position="float" orientation="portrait" xlink:type="simple" id="oo_32283.jpg"/></fig><fig id="F9" position="float" orientation="portrait"><label>Figures 9.</label><caption><p>Line drawings of aedeagus of Mexican <italic><tp:taxon-name><tp:taxon-name-part taxon-name-part-type="genus">Geocharidius</tp:taxon-name-part></tp:taxon-name></italic> species. <italic><tp:taxon-name><tp:taxon-name-part taxon-name-part-type="genus">Geocharidius</tp:taxon-name-part> <tp:taxon-name-part taxon-name-part-type="species">zullinii</tp:taxon-name-part></tp:taxon-name></italic> (MEXICO, Chiapas, Guadalupe Shankala): <bold>A</bold> median lobe, right lateral aspect <bold>B</bold> left paramere, left lateral aspect <bold>C</bold> right paramere, right lateral aspect. <italic><tp:taxon-name><tp:taxon-name-part taxon-name-part-type="genus">Geocharidius</tp:taxon-name-part> <tp:taxon-name-part taxon-name-part-type="species">zullinii</tp:taxon-name-part></tp:taxon-name></italic> (MEXICO, Chiapas, Reserva Huitepec): <bold>D</bold> part of median lobe, right lateral aspect. <italic><tp:taxon-name><tp:taxon-name-part taxon-name-part-type="genus">Geocharidius</tp:taxon-name-part> <tp:taxon-name-part taxon-name-part-type="species">vignatagliantii</tp:taxon-name-part></tp:taxon-name></italic> (MEXICO, Chiapas, Motozintla), paratype: <bold>E</bold> median lobe, right lateral aspect <bold>F</bold> left paramere, left lateral aspect <bold>G</bold> right paramere, right lateral aspect. <italic><tp:taxon-name><tp:taxon-name-part taxon-name-part-type="genus">Geocharidius</tp:taxon-name-part> <tp:taxon-name-part taxon-name-part-type="species">andersoni</tp:taxon-name-part></tp:taxon-name></italic> (MEXICO, Chiapas, Cerro Huitepec), holotype: <bold>H</bold> median lobe, right lateral aspect <bold>I</bold> left paramere, left lateral aspect <bold>J</bold> right paramere, right lateral aspect. Legend: ds – dorsal sclerites. Scale = 0.05mm.</p></caption><graphic xmlns:xlink="http://www.w3.org/1999/xlink" xlink:href="zookeys-443-061-g009.jpg" position="float" orientation="portrait" xlink:type="simple" id="oo_32284.jpg"/></fig><fig id="F10" position="float" orientation="portrait"><label>Figures 10.</label><caption><p>Line drawings of ring sclerite of Mexican <italic><tp:taxon-name><tp:taxon-name-part taxon-name-part-type="genus">Geocharidius</tp:taxon-name-part></tp:taxon-name></italic> species, male genitalia, dorsal aspect. <bold>A</bold> <italic><tp:taxon-name><tp:taxon-name-part taxon-name-part-type="genus">Geocharidius</tp:taxon-name-part> <tp:taxon-name-part taxon-name-part-type="species">zullinii</tp:taxon-name-part></tp:taxon-name></italic> (MEXICO, Chiapas, Reserva Huitepec) <bold>B</bold> <italic><tp:taxon-name><tp:taxon-name-part taxon-name-part-type="genus">Geocharidius</tp:taxon-name-part> <tp:taxon-name-part taxon-name-part-type="species">vignatagliantii</tp:taxon-name-part></tp:taxon-name></italic> (MEXICO, Chiapas, Motozintla), paratype <bold>C</bold> <italic><tp:taxon-name><tp:taxon-name-part taxon-name-part-type="genus">Geocharidius</tp:taxon-name-part> <tp:taxon-name-part taxon-name-part-type="species">andersoni</tp:taxon-name-part></tp:taxon-name></italic> (MEXICO, Chiapas, Cerro Huitepec), holotype. Legend: hd – handle of ring sclerite. Scale = 0.1mm.</p></caption><graphic xmlns:xlink="http://www.w3.org/1999/xlink" xlink:href="zookeys-443-061-g010.jpg" position="float" orientation="portrait" xlink:type="simple" id="oo_32285.jpg"/></fig><fig id="F11" position="float" orientation="portrait"><label>Figures 11.</label><caption><p>Line drawings of spermatheca of Mexican <italic><tp:taxon-name><tp:taxon-name-part taxon-name-part-type="genus">Geocharidius</tp:taxon-name-part></tp:taxon-name></italic> species. <bold>A</bold> <italic><tp:taxon-name><tp:taxon-name-part taxon-name-part-type="genus">Geocharidius</tp:taxon-name-part> <tp:taxon-name-part taxon-name-part-type="species">zullinii</tp:taxon-name-part></tp:taxon-name></italic> (MEXICO, Chiapas, Reserva Huitepec) <bold>B</bold> <italic><tp:taxon-name><tp:taxon-name-part taxon-name-part-type="genus">Geocharidius</tp:taxon-name-part> <tp:taxon-name-part taxon-name-part-type="species">vignatagliantii</tp:taxon-name-part></tp:taxon-name></italic> (MEXICO, Chiapas, Motozintla), paratype <bold>C</bold> <italic><tp:taxon-name><tp:taxon-name-part taxon-name-part-type="genus">Geocharidius</tp:taxon-name-part> <tp:taxon-name-part taxon-name-part-type="species">andersoni</tp:taxon-name-part></tp:taxon-name></italic> (MEXICO, Chiapas, Cerro Huitepec), paratype. Legend: c – cornu; n – nodulus; sd – spermathecal duct; sg – spermathecal gland; sp – spermatheca. Scale = 0.05mm.</p></caption><graphic xmlns:xlink="http://www.w3.org/1999/xlink" xlink:href="zookeys-443-061-g011.jpg" position="float" orientation="portrait" xlink:type="simple" id="oo_32286.jpg"/></fig><fig id="F22" position="float" orientation="portrait"><label>Figure 22.</label><caption><p>Map of southern Mexico, Guatemala and adjacent part of Honduras, showing positions of locality records for the species of <italic><tp:taxon-name><tp:taxon-name-part taxon-name-part-type="genus">Geocharidius</tp:taxon-name-part></tp:taxon-name></italic>: white diamond, <italic><tp:taxon-name><tp:taxon-name-part taxon-name-part-type="genus">Geocharidius</tp:taxon-name-part> <tp:taxon-name-part taxon-name-part-type="species">andersoni</tp:taxon-name-part></tp:taxon-name></italic>; white circles (black point in a circle shows “terra typica” for the species), <italic><tp:taxon-name><tp:taxon-name-part taxon-name-part-type="genus">Geocharidius</tp:taxon-name-part> <tp:taxon-name-part taxon-name-part-type="species">zullinii</tp:taxon-name-part></tp:taxon-name></italic>; white squares, <italic><tp:taxon-name><tp:taxon-name-part taxon-name-part-type="genus">Geocharidius</tp:taxon-name-part> <tp:taxon-name-part taxon-name-part-type="species">vignatagliantii</tp:taxon-name-part></tp:taxon-name></italic>; white triangle, <italic><tp:taxon-name><tp:taxon-name-part taxon-name-part-type="genus">Geocharidius</tp:taxon-name-part> <tp:taxon-name-part taxon-name-part-type="species">gimlii</tp:taxon-name-part></tp:taxon-name></italic>; black and white triangle, <italic><tp:taxon-name><tp:taxon-name-part taxon-name-part-type="genus">Geocharidius</tp:taxon-name-part> <tp:taxon-name-part taxon-name-part-type="species">integripennis</tp:taxon-name-part></tp:taxon-name></italic>; green squares, <italic><tp:taxon-name><tp:taxon-name-part taxon-name-part-type="genus">Geocharidius</tp:taxon-name-part> <tp:taxon-name-part taxon-name-part-type="species">longinoi</tp:taxon-name-part></tp:taxon-name></italic>; green circles, <italic><tp:taxon-name><tp:taxon-name-part taxon-name-part-type="genus">Geocharidius</tp:taxon-name-part> <tp:taxon-name-part taxon-name-part-type="species">erwini</tp:taxon-name-part></tp:taxon-name></italic>; green flowers, <italic><tp:taxon-name><tp:taxon-name-part taxon-name-part-type="genus">Geocharidius</tp:taxon-name-part> <tp:taxon-name-part taxon-name-part-type="species">minimus</tp:taxon-name-part></tp:taxon-name></italic>; green diamonds, <italic><tp:taxon-name><tp:taxon-name-part taxon-name-part-type="genus">Geocharidius</tp:taxon-name-part> <tp:taxon-name-part taxon-name-part-type="species">balini</tp:taxon-name-part></tp:taxon-name></italic>; green triangle, <italic><tp:taxon-name><tp:taxon-name-part taxon-name-part-type="genus">Geocharidius</tp:taxon-name-part> <tp:taxon-name-part taxon-name-part-type="species">jalapensis</tp:taxon-name-part></tp:taxon-name></italic>; yellow quadrangle, <italic><tp:taxon-name><tp:taxon-name-part taxon-name-part-type="genus">Geocharidius</tp:taxon-name-part> <tp:taxon-name-part taxon-name-part-type="species">antigua</tp:taxon-name-part></tp:taxon-name></italic>; yellow diamond, <italic><tp:taxon-name><tp:taxon-name-part taxon-name-part-type="genus">Geocharidius</tp:taxon-name-part> <tp:taxon-name-part taxon-name-part-type="species">lencanus</tp:taxon-name-part></tp:taxon-name></italic>; yellow flower, <italic><tp:taxon-name><tp:taxon-name-part taxon-name-part-type="genus">Geocharidius</tp:taxon-name-part> <tp:taxon-name-part taxon-name-part-type="species">celaquensis</tp:taxon-name-part></tp:taxon-name></italic>; yellow triangles, <italic><tp:taxon-name><tp:taxon-name-part taxon-name-part-type="genus">Geocharidius</tp:taxon-name-part> <tp:taxon-name-part taxon-name-part-type="species">disjunctus</tp:taxon-name-part></tp:taxon-name></italic>; yellow circles, <italic><tp:taxon-name><tp:taxon-name-part taxon-name-part-type="genus">Geocharidius</tp:taxon-name-part> <tp:taxon-name-part taxon-name-part-type="species">comayaguanus</tp:taxon-name-part></tp:taxon-name></italic>. Physiographic features: CH, Chiapas Highlands; GC, Guatemalan Cordillera; HIH, Honduran Interior Highlands; MTZ, Motagua Fault Zone; SC, Sierra de los Cuchumatanes; SMC, Sierra Madre de Chiapas. Elevation scale bar is given in meters.</p></caption><graphic xmlns:xlink="http://www.w3.org/1999/xlink" xlink:href="zookeys-443-061-g022.jpg" position="float" orientation="portrait" xlink:type="simple" id="oo_32297.jpg"/></fig><fig id="F17" position="float" orientation="portrait"><label>Figures 17.</label><caption><p>Line drawings of spermatheca of Guatemalan <italic><tp:taxon-name><tp:taxon-name-part taxon-name-part-type="genus">Geocharidius</tp:taxon-name-part></tp:taxon-name></italic> species. <bold>A</bold> <italic><tp:taxon-name><tp:taxon-name-part taxon-name-part-type="genus">Geocharidius</tp:taxon-name-part> <tp:taxon-name-part taxon-name-part-type="species">integripennis</tp:taxon-name-part></tp:taxon-name></italic> (GUATEMALA, Totonicapán, “Totonicapam”), holotype <bold>B</bold> <italic><tp:taxon-name><tp:taxon-name-part taxon-name-part-type="genus">Geocharidius</tp:taxon-name-part> <tp:taxon-name-part taxon-name-part-type="species">erwini</tp:taxon-name-part></tp:taxon-name></italic> (GUATEMALA, Quiché, Los Encuentros), paratype <bold>C</bold> <italic><tp:taxon-name><tp:taxon-name-part taxon-name-part-type="genus">Geocharidius</tp:taxon-name-part> <tp:taxon-name-part taxon-name-part-type="species">minimus</tp:taxon-name-part></tp:taxon-name></italic> (GUATEMALA, Sacatepéquez, Antigua), paratype <bold>D</bold> <italic><tp:taxon-name><tp:taxon-name-part taxon-name-part-type="genus">Geocharidius</tp:taxon-name-part> <tp:taxon-name-part taxon-name-part-type="species">jalapensis</tp:taxon-name-part></tp:taxon-name></italic> (GUATEMALA, Jalapa, Mataquescuintla), paratype <bold>E</bold> <italic><tp:taxon-name><tp:taxon-name-part taxon-name-part-type="genus">Geocharidius</tp:taxon-name-part> <tp:taxon-name-part taxon-name-part-type="species">balini</tp:taxon-name-part></tp:taxon-name></italic> (GUATEMALA, Suchitepéquez, Volcano Atitlán), paratype <bold>F</bold> <italic><tp:taxon-name><tp:taxon-name-part taxon-name-part-type="genus">Geocharidius</tp:taxon-name-part> <tp:taxon-name-part taxon-name-part-type="species">longinoi</tp:taxon-name-part></tp:taxon-name></italic> (GUATEMALA, El Progreso, Cerro Pinalón), paratype. Scale = 0.05mm.</p></caption><graphic xmlns:xlink="http://www.w3.org/1999/xlink" xlink:href="zookeys-443-061-g017.jpg" position="float" orientation="portrait" xlink:type="simple" id="oo_32292.jpg"/></fig></tp:treatment-sec></tp:taxon-treatment>
