# Supplementary material for: The integripennis species group of Geocharidius Jeannel, 1963 (Carabidae, Bembidiini, Anillina) from Nuclear Central America: a taxonomic review with notes about biogeography and speciation
Source: Zookeys. 2014 Sep 30;(443):61–118. doi: 10.3897/zookeys.443.7880 (PMC4205504; doi:10.3897/zookeys.443.7880)
Supplement: XML Treatment for Geocharidius balini [file zookeys.443.7880-treatment6.xml]

<!DOCTYPE tp:taxon-treatment
  PUBLIC "-//TaxonX//DTD Taxonomic Treatment Publishing DTD v0 20100105//EN" "tax-treatment-NSO.dtd">
<tp:taxon-treatment xmlns:tp="http://www.plazi.org/taxpub"><tp:treatment-meta><kwd-group><label>Taxon classification</label><kwd><named-content content-type="kingdom">Animalia</named-content></kwd><kwd><named-content content-type="order">Coleoptera</named-content></kwd><kwd><named-content content-type="family">Carabidae</named-content></kwd></kwd-group><mixed-citation publication-type="journal"><person-group><name><surname>Sokolov</surname><given-names>Igor M.</given-names></name><name><surname>Kavanaugh</surname><given-names>David H.</given-names></name></person-group><article-title>The <italic>integripennis</italic> species group of <italic><tp:taxon-name><tp:taxon-name-part taxon-name-part-type="genus">Geocharidius</tp:taxon-name-part></tp:taxon-name></italic> Jeannel, 1963 (<tp:taxon-name><tp:taxon-name-part taxon-name-part-type="family">Carabidae</tp:taxon-name-part></tp:taxon-name>, <tp:taxon-name><tp:taxon-name-part taxon-name-part-type="tribe">Bembidiini</tp:taxon-name-part></tp:taxon-name>, <tp:taxon-name><tp:taxon-name-part taxon-name-part-type="subtribe">Anillina</tp:taxon-name-part></tp:taxon-name>) from Nuclear Central America: a taxonomic review with notes about biogeography and speciation</article-title><source>Zookeys</source><day>30</day><month>9</month><year>2014</year><volume>2014</volume><issue>443</issue><fpage>61</fpage><lpage>118</lpage><pub-id pub-id-type="doi">10.3897/zookeys.443.7880</pub-id></mixed-citation></tp:treatment-meta><tp:nomenclature><tp:taxon-name>
                        <tp:taxon-name-part taxon-name-part-type="genus">Geocharidius</tp:taxon-name-part>
                        <tp:taxon-name-part taxon-name-part-type="species">balini</tp:taxon-name-part>
                        <object-id xmlns:xlink="http://www.w3.org/1999/xlink" content-type="zoobank" xlink:type="simple">http://zoobank.org/4AC8143D-8FDF-49B2-AC46-0AEBC7FE0D32</object-id>
                    </tp:taxon-name><tp:taxon-status xmlns:xlink="http://www.w3.org/1999/xlink" xlink:type="simple">sp. n.</tp:taxon-status><xref ref-type="fig" rid="F1">Figs 1A, D, G</xref><xref ref-type="fig" rid="F5">, 5B</xref><xref ref-type="fig" rid="F7">, 7F</xref><xref ref-type="fig" rid="F12">, 12F</xref><xref ref-type="fig" rid="F13">, 13O–Q</xref><xref ref-type="fig" rid="F16">, 16E</xref><xref ref-type="fig" rid="F17">, 17E</xref><xref ref-type="fig" rid="F22">, 22</xref><xref ref-type="fig" rid="F23">, 23</xref><!--PageBreak--><!--PageBreak--><!--PageBreak--><!--PageBreak--></tp:nomenclature><tp:treatment-sec sec-type="Type material"><title>Type material.</title><p>HOLOTYPE, a male, in KUNHM, point-mounted, labeled: \ GUATEMALA: Suchitepéquez: 4km S Vol. Atitlán, 14.54915- 91.19055 ±200m, 1625m, 15-VI-2009 ex sifted leaf litter, cloud forest, LLAMA09 Wa-B-09-1-all \ KUNHM \ HOLOTYPE <italic><tp:taxon-name><tp:taxon-name-part taxon-name-part-type="genus">Geocharidius</tp:taxon-name-part> <tp:taxon-name-part taxon-name-part-type="species">balini</tp:taxon-name-part></tp:taxon-name></italic> Sokolov and Kavanaugh 2014 [red label] \. PARATYPES: A total of 117 specimens (3 males and 2 females were dissected), deposited in CAS and KUNHM; 99 specimens labeled same as holotype; 10 specimens labeled: \ GUATEMALA: Suchitepéquez: 4km S Vol. Atitlán, 14.55103- 91.19350 ±306m, 1750m, 15-VI-2009 ex sifted leaf litter, cloud forest, LLAMA09 Wm-B-09-2-01 \ KUNHM \; 7 specimens labeled: \ GUATEMALA: Suchitepéquez: 4km S Vol. Atitlán, 14.55311- 91.19337 ±35m, 1750m, 15-VI-2009 ex sifted leaf litter, cloud forest, LLAMA09 Wm-B-09-2-02 \ KUNHM \; 1 specimen labeled: \ GUATEMALA: Jalapa: 4km E Mataquescuintla, 14.53257 -90.15253 ±200m, 2400m, 1-VI-2009, ex. sifted leaf litter, cloud forest, LLAMA09 Wa-B-07-2-all \ KUNHM \.</p></tp:treatment-sec><tp:treatment-sec sec-type="Type locality"><title>Type locality.</title><p>Guatemala, Suchitepéquez, 4 km S of Volcan Atitlán.</p></tp:treatment-sec><tp:treatment-sec sec-type="Etymology"><title>Etymology.</title><p>The specific epithet is a Latinized eponym in the genitive case, and is based on the given name of the dwarf Balin, a refounder of the underground kingdom of Moria, one of Thorin Oakenshield’s Company of Dwarves who had accompanied Bilbo Baggins on the Quest of Erebor in the book “<italic>The Hobbit, or There and Back Again</italic>” by J.R.R.Tolkien.</p></tp:treatment-sec><tp:treatment-sec sec-type="Recognition"><title>Recognition.</title><p>Adults of this new species are distinguished from those of other members of the <italic>integripennis</italic> species group externally by their small size and the presence of microsculpture on the pronotum and internally by the structure of the median lobe of males and the shape of spermatheca of females.</p></tp:treatment-sec><tp:treatment-sec sec-type="Description"><title>Description.</title><p><italic>Size</italic>. Small to medium for genus (SBL range 1.22–1.34 mm, mean 1.27±0.040 mm, n=26).</p><p><italic>Habitus</italic>. Body form (Fig. <xref ref-type="fig" rid="F12">12F</xref>) moderately convex, elongate ovoid, general proportions (WE/SBL 0.38±0.008) and proportions of head (WH/WPm 0.72±0.013) and pronotum (WPm/WE 0.78±0.017) average for group.</p><p><italic>Color.</italic> Body brunneorufous, appendages testaceous.</p><p><italic>Microsculpture</italic>. Mesh pattern of irregularly isodiametric sculpticells present over all dorsal surfaces of head, pronotum and elytra. Proepisternum with evident microsculpture.</p><p>Head (Fig. <xref ref-type="fig" rid="F1">1A</xref>).</p><p>Mouthparts. Maxillae and labium (Fig. <xref ref-type="fig" rid="F5">5B</xref>)</p><p>Prothorax. Pronotum (Fig. <xref ref-type="fig" rid="F1">1D</xref>) moderately transverse (WPm/LP 1.26±0.022), with lateral margins moderately constricted posteriorly (WPm/WPp 1.32±0.021). Posterior angles obtuse (110–120°). Widths between anterior and posterior angles of equal length (WPa/WPp 0.99±0.022).</p><p>Elytra (Fig. <xref ref-type="fig" rid="F1">1G</xref>). Moderately convex, slightly depressed along suture, moderately narrow (WE/LE 0.64±0.018), without traces of striae. Humeri rounded, in outline forming right angle with longitudinal axis of body. Lateral margins convex, evenly divergent at basal third, evenly rounded to apex in apical third.</p><p>Legs. Metatibia (Fig. <xref ref-type="fig" rid="F7">7F</xref>)</p><p>Male genitalia. Median lobe (Fig. <xref ref-type="fig" rid="F13">13O</xref>) with shaft short and broad and apex of moderate size and rounded. Ventral margin greatly enlarged and convex, with numerous poriferous canals. Dorsal sclerites of internal sac of peculiar shape, in form of anastomosing short figs, connected in apical and basal thirds, pointed apically as a short blade. Right paramere long and narrow (Fig. <xref ref-type="fig" rid="F13">13Q</xref>). Left paramere with long and narrow apical constriction (Fig. <xref ref-type="fig" rid="F13">13P</xref>). Ring sclerite with handle almost rectangularly rounded, slightly asymmetrical (Fig. <xref ref-type="fig" rid="F16">16E</xref>).</p><p>Female internal genitalia. Spermatheca sclerotized, fusiform with apical bulb enlargement, straight, with cornu long and nodulus short (Fig. <xref ref-type="fig" rid="F17">17E</xref>). Lengths of spermathecal gland and spermatheca equal. Spermathecal duct not coiled.</p></tp:treatment-sec><tp:treatment-sec sec-type="Geographical distribution"><title>Geographical distribution.</title><p>This species is known only from two localities remote from each other: one situated on the southern slopes of volcano Agua in the Suchitepéquez Department, and the other situated on the northern slopes of a former twinned volcano, remains of which form the caldera of Laguna de Ayarza, in Jalapa Department. Both localities are in the volcanic chain of the Guatemalan Cordillera (Fig. <xref ref-type="fig" rid="F22">22</xref>, green diamonds).</p></tp:treatment-sec><tp:treatment-sec sec-type="Way of life"><title>Way of life.</title><p>Specimens were collected by sifting cloud forest litter at middle (1600–1750 m) to high elevations (2400 m).</p></tp:treatment-sec><tp:treatment-sec sec-type="Relationships"><title>Relationships.</title><p>The shapes of handle of ring sclerite (Fig. <xref ref-type="fig" rid="F16">16E</xref>) and of the spermatheca (Fig. <xref ref-type="fig" rid="F17">17E</xref>) suggest that this species is closely related to <italic><tp:taxon-name><tp:taxon-name-part taxon-name-part-type="genus">Geocharidius</tp:taxon-name-part> <tp:taxon-name-part taxon-name-part-type="species">jalapensis</tp:taxon-name-part></tp:taxon-name></italic> (Figs <xref ref-type="fig" rid="F16">16D</xref>, <xref ref-type="fig" rid="F17">17D</xref>, described below.</p></tp:treatment-sec><tp:treatment-sec><!--Section generated to contain objects referenced in tp:taxon-treatment.--><fig id="F1" position="float" orientation="portrait"><label>Figures 1.</label><caption><p>SEM illustrations of structural features of body parts of <italic><tp:taxon-name><tp:taxon-name-part taxon-name-part-type="genus">Geocharidius</tp:taxon-name-part></tp:taxon-name></italic> species. <bold>A–C</bold> head, dorsal aspect: <bold>A</bold> <italic><tp:taxon-name><tp:taxon-name-part taxon-name-part-type="genus">Geocharidius</tp:taxon-name-part> <tp:taxon-name-part taxon-name-part-type="species">balini</tp:taxon-name-part></tp:taxon-name></italic> <bold>B</bold> <italic><tp:taxon-name><tp:taxon-name-part taxon-name-part-type="genus">Geocharidius</tp:taxon-name-part> <tp:taxon-name-part taxon-name-part-type="species">zullinii</tp:taxon-name-part></tp:taxon-name></italic> <bold>C</bold> <italic>G. andersoni.</italic> <bold>D–F</bold> right half of pronotum, dorsal aspect: <bold>D</bold> <italic><tp:taxon-name><tp:taxon-name-part taxon-name-part-type="genus">Geocharidius</tp:taxon-name-part> <tp:taxon-name-part taxon-name-part-type="species">balini</tp:taxon-name-part></tp:taxon-name></italic> <bold>E</bold> <italic><tp:taxon-name><tp:taxon-name-part taxon-name-part-type="genus">Geocharidius</tp:taxon-name-part> <tp:taxon-name-part taxon-name-part-type="species">zullinii</tp:taxon-name-part></tp:taxon-name></italic> <bold>F</bold> <italic><tp:taxon-name><tp:taxon-name-part taxon-name-part-type="genus">Geocharidius</tp:taxon-name-part> <tp:taxon-name-part taxon-name-part-type="species">andersoni</tp:taxon-name-part></tp:taxon-name></italic>. <bold>G–I</bold> basal part of right elytron: <bold>G</bold> <italic><tp:taxon-name><tp:taxon-name-part taxon-name-part-type="genus">Geocharidius</tp:taxon-name-part> <tp:taxon-name-part taxon-name-part-type="species">balini</tp:taxon-name-part></tp:taxon-name></italic> <bold>H</bold> <italic><tp:taxon-name><tp:taxon-name-part taxon-name-part-type="genus">Geocharidius</tp:taxon-name-part> <tp:taxon-name-part taxon-name-part-type="species">zullinii</tp:taxon-name-part></tp:taxon-name></italic> <bold>I</bold> <italic><tp:taxon-name><tp:taxon-name-part taxon-name-part-type="genus">Geocharidius</tp:taxon-name-part> <tp:taxon-name-part taxon-name-part-type="species">andersoni</tp:taxon-name-part></tp:taxon-name></italic> Legend: bm – basal margin; cl – clypeus; ft – frontal tubercle; lb – labrum; mp3 – maxillary palpomere 3; mp4 – maxillary palpomere 4. Scale = 0.05mm.</p></caption><graphic xmlns:xlink="http://www.w3.org/1999/xlink" xlink:href="zookeys-443-061-g001.jpg" position="float" orientation="portrait" xlink:type="simple" id="oo_32276.jpg"/></fig><fig id="F5" position="float" orientation="portrait"><label>Figures 5.</label><caption><p>SEM illustrations of structural features of labial complex of <italic><tp:taxon-name><tp:taxon-name-part taxon-name-part-type="genus">Geocharidius</tp:taxon-name-part></tp:taxon-name></italic> species. <bold>A</bold> <italic><tp:taxon-name><tp:taxon-name-part taxon-name-part-type="genus">Geocharidius</tp:taxon-name-part> <tp:taxon-name-part taxon-name-part-type="species">erwini</tp:taxon-name-part></tp:taxon-name></italic> <bold>B</bold> <italic><tp:taxon-name><tp:taxon-name-part taxon-name-part-type="genus">Geocharidius</tp:taxon-name-part> <tp:taxon-name-part taxon-name-part-type="species">balini</tp:taxon-name-part></tp:taxon-name></italic> <bold>C</bold> <italic><tp:taxon-name><tp:taxon-name-part taxon-name-part-type="genus">Geocharidius</tp:taxon-name-part> <tp:taxon-name-part taxon-name-part-type="species">lencanus</tp:taxon-name-part></tp:taxon-name></italic> <bold>D</bold> <italic><tp:taxon-name><tp:taxon-name-part taxon-name-part-type="genus">Geocharidius</tp:taxon-name-part> <tp:taxon-name-part taxon-name-part-type="species">zullinii</tp:taxon-name-part></tp:taxon-name></italic> <bold>E</bold> <italic><tp:taxon-name><tp:taxon-name-part taxon-name-part-type="genus">Geocharidius</tp:taxon-name-part> <tp:taxon-name-part taxon-name-part-type="species">longinoi</tp:taxon-name-part></tp:taxon-name></italic> <bold>F</bold> <italic><tp:taxon-name><tp:taxon-name-part taxon-name-part-type="genus">Geocharidius</tp:taxon-name-part> <tp:taxon-name-part taxon-name-part-type="species">minimus</tp:taxon-name-part></tp:taxon-name></italic>. Legend: gsc – glossal sclerite; lms – lateral mental seta; lss – lateral submental seta; m – mentum; mss – medial submental seta; pms – paramedial mental seta; prss – primary basal submental seta; sm – submentum. Scale = 0.05mm.</p></caption><graphic xmlns:xlink="http://www.w3.org/1999/xlink" xlink:href="zookeys-443-061-g005.jpg" position="float" orientation="portrait" xlink:type="simple" id="oo_32280.jpg"/></fig><fig id="F7" position="float" orientation="portrait"><label>Figures 7.</label><caption><p>SEM illustrations of structural features of meso- and metatibia of <italic><tp:taxon-name><tp:taxon-name-part taxon-name-part-type="genus">Geocharidius</tp:taxon-name-part></tp:taxon-name></italic> species, various aspects. <bold>A–D</bold> mesotibia: <bold>A</bold> right mesotibia of <italic><tp:taxon-name><tp:taxon-name-part taxon-name-part-type="genus">Geocharidius</tp:taxon-name-part> <tp:taxon-name-part taxon-name-part-type="species">jalapensis</tp:taxon-name-part></tp:taxon-name></italic>, ventral aspect <bold>B</bold> left mesotibia of <italic><tp:taxon-name><tp:taxon-name-part taxon-name-part-type="genus">Geocharidius</tp:taxon-name-part> <tp:taxon-name-part taxon-name-part-type="species">minimus</tp:taxon-name-part></tp:taxon-name></italic>, medial aspect <bold>C</bold> left mesotibia of <italic><tp:taxon-name><tp:taxon-name-part taxon-name-part-type="genus">Geocharidius</tp:taxon-name-part> <tp:taxon-name-part taxon-name-part-type="species">longinoi</tp:taxon-name-part></tp:taxon-name></italic>, ventral aspect <bold>D</bold> left mesotibia of <italic><tp:taxon-name><tp:taxon-name-part taxon-name-part-type="genus">Geocharidius</tp:taxon-name-part> <tp:taxon-name-part taxon-name-part-type="species">comayaguanus</tp:taxon-name-part></tp:taxon-name></italic>, medial aspect <bold>E–H</bold> metatibia: <bold>E</bold> right metatibia of <italic><tp:taxon-name><tp:taxon-name-part taxon-name-part-type="genus">Geocharidius</tp:taxon-name-part> <tp:taxon-name-part taxon-name-part-type="species">zullinii</tp:taxon-name-part></tp:taxon-name></italic>, medial aspect <bold>F</bold> left metatibia of <italic><tp:taxon-name><tp:taxon-name-part taxon-name-part-type="genus">Geocharidius</tp:taxon-name-part> <tp:taxon-name-part taxon-name-part-type="species">balini</tp:taxon-name-part></tp:taxon-name></italic>, medial aspect <bold>G</bold> left metatibia of <italic><tp:taxon-name><tp:taxon-name-part taxon-name-part-type="genus">Geocharidius</tp:taxon-name-part> <tp:taxon-name-part taxon-name-part-type="species">longinoi</tp:taxon-name-part></tp:taxon-name></italic>, ventral aspect <bold>H</bold> right metatibia of <italic><tp:taxon-name><tp:taxon-name-part taxon-name-part-type="genus">Geocharidius</tp:taxon-name-part> <tp:taxon-name-part taxon-name-part-type="species">comayaguanus</tp:taxon-name-part></tp:taxon-name></italic>, ventral aspect. Legend: msb – mesotibial brush; msms – mesotibial modified seta; mss – mesotibial spur; msta1 – mesotarsus 1; mtb – metatibial brush; mtms – metatibial modified seta; mts – metatibial spur; mtta1 – metatarsus 1. Scale = 0.02mm.</p></caption><graphic xmlns:xlink="http://www.w3.org/1999/xlink" xlink:href="zookeys-443-061-g007.jpg" position="float" orientation="portrait" xlink:type="simple" id="oo_32282.jpg"/></fig><fig id="F12" position="float" orientation="portrait"><label>Figures 12.</label><caption><p>Digital images of habitus of Guatemalan <italic><tp:taxon-name><tp:taxon-name-part taxon-name-part-type="genus">Geocharidius</tp:taxon-name-part></tp:taxon-name></italic> species. <bold>A</bold> <italic><tp:taxon-name><tp:taxon-name-part taxon-name-part-type="genus">Geocharidius</tp:taxon-name-part> <tp:taxon-name-part taxon-name-part-type="species">gimlii</tp:taxon-name-part></tp:taxon-name></italic> (GUATEMALA, Huehuetenango, San Juan Ixcoy), holotype <bold>B</bold> <italic><tp:taxon-name><tp:taxon-name-part taxon-name-part-type="genus">Geocharidius</tp:taxon-name-part> <tp:taxon-name-part taxon-name-part-type="species">integripennis</tp:taxon-name-part></tp:taxon-name></italic> (GUATEMALA, Totonicapán, “Totonicapam”), lectotype <bold>C</bold> <italic><tp:taxon-name><tp:taxon-name-part taxon-name-part-type="genus">Geocharidius</tp:taxon-name-part> <tp:taxon-name-part taxon-name-part-type="species">longinoi</tp:taxon-name-part></tp:taxon-name></italic> (GUATEMALA, El Progreso, Cerro Pinalón), paratype <bold>D</bold> <italic><tp:taxon-name><tp:taxon-name-part taxon-name-part-type="genus">Geocharidius</tp:taxon-name-part> <tp:taxon-name-part taxon-name-part-type="species">jalapensis</tp:taxon-name-part></tp:taxon-name></italic> (GUATEMALA, Jalapa, Mataquescuintla), paratype <bold>E</bold> <italic><tp:taxon-name><tp:taxon-name-part taxon-name-part-type="genus">Geocharidius</tp:taxon-name-part> <tp:taxon-name-part taxon-name-part-type="species">erwini</tp:taxon-name-part></tp:taxon-name></italic> (GUATEMALA, Quiché, Los Encuentros), paratype <bold>F</bold> <italic><tp:taxon-name><tp:taxon-name-part taxon-name-part-type="genus">Geocharidius</tp:taxon-name-part> <tp:taxon-name-part taxon-name-part-type="species">balini</tp:taxon-name-part></tp:taxon-name></italic> (GUATEMALA, Suchitepéquez, Volcano Atitlán), paratype <bold>G</bold> <italic><tp:taxon-name><tp:taxon-name-part taxon-name-part-type="genus">Geocharidius</tp:taxon-name-part> <tp:taxon-name-part taxon-name-part-type="species">antigua</tp:taxon-name-part></tp:taxon-name></italic> (GUATEMALA, Sacatepéquez, Antigua), paratype <bold>H</bold> <italic><tp:taxon-name><tp:taxon-name-part taxon-name-part-type="genus">Geocharidius</tp:taxon-name-part> <tp:taxon-name-part taxon-name-part-type="species">minimus</tp:taxon-name-part></tp:taxon-name></italic> (GUATEMALA, Sacatepéquez, Antigua), paratype. Scale = 0.5mm.</p></caption><graphic xmlns:xlink="http://www.w3.org/1999/xlink" xlink:href="zookeys-443-061-g012.jpg" position="float" orientation="portrait" xlink:type="simple" id="oo_32287.jpg"/></fig><fig id="F13" position="float" orientation="portrait"><label>Figures 13.</label><caption><p>Line drawings of aedeagus of Guatemalan <italic><tp:taxon-name><tp:taxon-name-part taxon-name-part-type="genus">Geocharidius</tp:taxon-name-part></tp:taxon-name></italic> species. <bold>A–C</bold> <italic><tp:taxon-name><tp:taxon-name-part taxon-name-part-type="genus">Geocharidius</tp:taxon-name-part> <tp:taxon-name-part taxon-name-part-type="species">gimlii</tp:taxon-name-part></tp:taxon-name></italic> (GUATEMALA, Huehuetenango, San Juan Ixcoy), holotype: <bold>A</bold> median lobe with internal sac and dorsal sclerites, right lateral aspect <bold>B</bold> left paramere, left lateral aspect <bold>C</bold> right paramere, right lateral aspect <bold>D–F</bold> <italic><tp:taxon-name><tp:taxon-name-part taxon-name-part-type="genus">Geocharidius</tp:taxon-name-part> <tp:taxon-name-part taxon-name-part-type="species">erwini</tp:taxon-name-part></tp:taxon-name></italic> (GUATEMALA, Quiché, Los Encuentros), paratype: <bold>D</bold> median lobe with internal sac and dorsal sclerites, right lateral aspect <bold>E</bold> left paramere, left lateral aspect <bold>F</bold> right paramere, right lateral aspect <bold>G–J</bold> <italic><tp:taxon-name><tp:taxon-name-part taxon-name-part-type="genus">Geocharidius</tp:taxon-name-part> <tp:taxon-name-part taxon-name-part-type="species">minimus</tp:taxon-name-part></tp:taxon-name></italic> (GUATEMALA, Sacatepéquez, Antigua), paratype: <bold>G</bold> median lobe with internal sac and dorsal sclerites, right lateral aspect <bold>H</bold> dorsal sclerite of median lobe, dorsal aspect <bold>I</bold> left paramere, left lateral aspect <bold>J</bold> right paramere, right lateral aspect <bold>K–N</bold> <italic><tp:taxon-name><tp:taxon-name-part taxon-name-part-type="genus">Geocharidius</tp:taxon-name-part> <tp:taxon-name-part taxon-name-part-type="species">jalapensis</tp:taxon-name-part></tp:taxon-name></italic> (GUATEMALA, Jalapa, Mataquescuintla), paratype: <bold>K</bold> median lobe with internal sac and dorsal sclerites, right lateral aspect <bold>L</bold> dorsal sclerite of median lobe, dorsal aspect <bold>M</bold> left paramere, left lateral aspect <bold>N</bold> right paramere, right lateral aspect <bold>O–Q</bold> <italic><tp:taxon-name><tp:taxon-name-part taxon-name-part-type="genus">Geocharidius</tp:taxon-name-part> <tp:taxon-name-part taxon-name-part-type="species">balini</tp:taxon-name-part></tp:taxon-name></italic> (GUATEMALA, Suchitepéquez, Volcano Atitlán), paratype: <bold>O</bold> median lobe with internal sac and dorsal sclerites, right lateral aspect <bold>P</bold> left paramere, left lateral aspect <bold>Q</bold> right paramere, right lateral aspect <bold>R–T</bold> <italic><tp:taxon-name><tp:taxon-name-part taxon-name-part-type="genus">Geocharidius</tp:taxon-name-part> <tp:taxon-name-part taxon-name-part-type="species">longinoi</tp:taxon-name-part></tp:taxon-name></italic> (GUATEMALA, El Progreso, Cerro Pinalón), paratype: <bold>R</bold> median lobe with internal sac and dorsal sclerites, right lateral aspect <bold>S</bold> left paramere, left lateral aspect <bold>T</bold> right paramere, right lateral aspect. Scale = 0.05mm.</p></caption><graphic xmlns:xlink="http://www.w3.org/1999/xlink" xlink:href="zookeys-443-061-g013.jpg" position="float" orientation="portrait" xlink:type="simple" id="oo_32288.jpg"/></fig><fig id="F16" position="float" orientation="portrait"><label>Figures 16.</label><caption><p>Line drawings of ring sclerite of Guatemalan <italic><tp:taxon-name><tp:taxon-name-part taxon-name-part-type="genus">Geocharidius</tp:taxon-name-part></tp:taxon-name></italic> species, male genitalia, dorsal aspect. <bold>A</bold> <italic><tp:taxon-name><tp:taxon-name-part taxon-name-part-type="genus">Geocharidius</tp:taxon-name-part> <tp:taxon-name-part taxon-name-part-type="species">gimlii</tp:taxon-name-part></tp:taxon-name></italic> (GUATEMALA, Huehuetenango, San Juan Ixcoy), holotype <bold>B</bold> <italic><tp:taxon-name><tp:taxon-name-part taxon-name-part-type="genus">Geocharidius</tp:taxon-name-part> <tp:taxon-name-part taxon-name-part-type="species">erwini</tp:taxon-name-part></tp:taxon-name></italic> (GUATEMALA, Quiché, Los Encuentros), paratype <bold>C</bold> <italic><tp:taxon-name><tp:taxon-name-part taxon-name-part-type="genus">Geocharidius</tp:taxon-name-part> <tp:taxon-name-part taxon-name-part-type="species">minimus</tp:taxon-name-part></tp:taxon-name></italic> (GUATEMALA, Sacatepéquez, Antigua), paratype <bold>D</bold> <italic><tp:taxon-name><tp:taxon-name-part taxon-name-part-type="genus">Geocharidius</tp:taxon-name-part> <tp:taxon-name-part taxon-name-part-type="species">jalapensis</tp:taxon-name-part></tp:taxon-name></italic> (GUATEMALA, Jalapa, Mataquescuintla), paratype <bold>E</bold> <italic><tp:taxon-name><tp:taxon-name-part taxon-name-part-type="genus">Geocharidius</tp:taxon-name-part> <tp:taxon-name-part taxon-name-part-type="species">balini</tp:taxon-name-part></tp:taxon-name></italic> (GUATEMALA, Suchitepéquez, Volcano Atitlán), paratype <bold>F</bold> <italic><tp:taxon-name><tp:taxon-name-part taxon-name-part-type="genus">Geocharidius</tp:taxon-name-part> <tp:taxon-name-part taxon-name-part-type="species">longinoi</tp:taxon-name-part></tp:taxon-name></italic> (GUATEMALA, El Progreso, Cerro Pinalón), paratype. Scale = 0.1mm.</p></caption><graphic xmlns:xlink="http://www.w3.org/1999/xlink" xlink:href="zookeys-443-061-g016.jpg" position="float" orientation="portrait" xlink:type="simple" id="oo_32291.jpg"/></fig><fig id="F17" position="float" orientation="portrait"><label>Figures 17.</label><caption><p>Line drawings of spermatheca of Guatemalan <italic><tp:taxon-name><tp:taxon-name-part taxon-name-part-type="genus">Geocharidius</tp:taxon-name-part></tp:taxon-name></italic> species. <bold>A</bold> <italic><tp:taxon-name><tp:taxon-name-part taxon-name-part-type="genus">Geocharidius</tp:taxon-name-part> <tp:taxon-name-part taxon-name-part-type="species">integripennis</tp:taxon-name-part></tp:taxon-name></italic> (GUATEMALA, Totonicapán, “Totonicapam”), holotype <bold>B</bold> <italic><tp:taxon-name><tp:taxon-name-part taxon-name-part-type="genus">Geocharidius</tp:taxon-name-part> <tp:taxon-name-part taxon-name-part-type="species">erwini</tp:taxon-name-part></tp:taxon-name></italic> (GUATEMALA, Quiché, Los Encuentros), paratype <bold>C</bold> <italic><tp:taxon-name><tp:taxon-name-part taxon-name-part-type="genus">Geocharidius</tp:taxon-name-part> <tp:taxon-name-part taxon-name-part-type="species">minimus</tp:taxon-name-part></tp:taxon-name></italic> (GUATEMALA, Sacatepéquez, Antigua), paratype <bold>D</bold> <italic><tp:taxon-name><tp:taxon-name-part taxon-name-part-type="genus">Geocharidius</tp:taxon-name-part> <tp:taxon-name-part taxon-name-part-type="species">jalapensis</tp:taxon-name-part></tp:taxon-name></italic> (GUATEMALA, Jalapa, Mataquescuintla), paratype <bold>E</bold> <italic><tp:taxon-name><tp:taxon-name-part taxon-name-part-type="genus">Geocharidius</tp:taxon-name-part> <tp:taxon-name-part taxon-name-part-type="species">balini</tp:taxon-name-part></tp:taxon-name></italic> (GUATEMALA, Suchitepéquez, Volcano Atitlán), paratype <bold>F</bold> <italic><tp:taxon-name><tp:taxon-name-part taxon-name-part-type="genus">Geocharidius</tp:taxon-name-part> <tp:taxon-name-part taxon-name-part-type="species">longinoi</tp:taxon-name-part></tp:taxon-name></italic> (GUATEMALA, El Progreso, Cerro Pinalón), paratype. Scale = 0.05mm.</p></caption><graphic xmlns:xlink="http://www.w3.org/1999/xlink" xlink:href="zookeys-443-061-g017.jpg" position="float" orientation="portrait" xlink:type="simple" id="oo_32292.jpg"/></fig><fig id="F22" position="float" orientation="portrait"><label>Figure 22.</label><caption><p>Map of southern Mexico, Guatemala and adjacent part of Honduras, showing positions of locality records for the species of <italic><tp:taxon-name><tp:taxon-name-part taxon-name-part-type="genus">Geocharidius</tp:taxon-name-part></tp:taxon-name></italic>: white diamond, <italic><tp:taxon-name><tp:taxon-name-part taxon-name-part-type="genus">Geocharidius</tp:taxon-name-part> <tp:taxon-name-part taxon-name-part-type="species">andersoni</tp:taxon-name-part></tp:taxon-name></italic>; white circles (black point in a circle shows “terra typica” for the species), <italic><tp:taxon-name><tp:taxon-name-part taxon-name-part-type="genus">Geocharidius</tp:taxon-name-part> <tp:taxon-name-part taxon-name-part-type="species">zullinii</tp:taxon-name-part></tp:taxon-name></italic>; white squares, <italic><tp:taxon-name><tp:taxon-name-part taxon-name-part-type="genus">Geocharidius</tp:taxon-name-part> <tp:taxon-name-part taxon-name-part-type="species">vignatagliantii</tp:taxon-name-part></tp:taxon-name></italic>; white triangle, <italic><tp:taxon-name><tp:taxon-name-part taxon-name-part-type="genus">Geocharidius</tp:taxon-name-part> <tp:taxon-name-part taxon-name-part-type="species">gimlii</tp:taxon-name-part></tp:taxon-name></italic>; black and white triangle, <italic><tp:taxon-name><tp:taxon-name-part taxon-name-part-type="genus">Geocharidius</tp:taxon-name-part> <tp:taxon-name-part taxon-name-part-type="species">integripennis</tp:taxon-name-part></tp:taxon-name></italic>; green squares, <italic><tp:taxon-name><tp:taxon-name-part taxon-name-part-type="genus">Geocharidius</tp:taxon-name-part> <tp:taxon-name-part taxon-name-part-type="species">longinoi</tp:taxon-name-part></tp:taxon-name></italic>; green circles, <italic><tp:taxon-name><tp:taxon-name-part taxon-name-part-type="genus">Geocharidius</tp:taxon-name-part> <tp:taxon-name-part taxon-name-part-type="species">erwini</tp:taxon-name-part></tp:taxon-name></italic>; green flowers, <italic><tp:taxon-name><tp:taxon-name-part taxon-name-part-type="genus">Geocharidius</tp:taxon-name-part> <tp:taxon-name-part taxon-name-part-type="species">minimus</tp:taxon-name-part></tp:taxon-name></italic>; green diamonds, <italic><tp:taxon-name><tp:taxon-name-part taxon-name-part-type="genus">Geocharidius</tp:taxon-name-part> <tp:taxon-name-part taxon-name-part-type="species">balini</tp:taxon-name-part></tp:taxon-name></italic>; green triangle, <italic><tp:taxon-name><tp:taxon-name-part taxon-name-part-type="genus">Geocharidius</tp:taxon-name-part> <tp:taxon-name-part taxon-name-part-type="species">jalapensis</tp:taxon-name-part></tp:taxon-name></italic>; yellow quadrangle, <italic><tp:taxon-name><tp:taxon-name-part taxon-name-part-type="genus">Geocharidius</tp:taxon-name-part> <tp:taxon-name-part taxon-name-part-type="species">antigua</tp:taxon-name-part></tp:taxon-name></italic>; yellow diamond, <italic><tp:taxon-name><tp:taxon-name-part taxon-name-part-type="genus">Geocharidius</tp:taxon-name-part> <tp:taxon-name-part taxon-name-part-type="species">lencanus</tp:taxon-name-part></tp:taxon-name></italic>; yellow flower, <italic><tp:taxon-name><tp:taxon-name-part taxon-name-part-type="genus">Geocharidius</tp:taxon-name-part> <tp:taxon-name-part taxon-name-part-type="species">celaquensis</tp:taxon-name-part></tp:taxon-name></italic>; yellow triangles, <italic><tp:taxon-name><tp:taxon-name-part taxon-name-part-type="genus">Geocharidius</tp:taxon-name-part> <tp:taxon-name-part taxon-name-part-type="species">disjunctus</tp:taxon-name-part></tp:taxon-name></italic>; yellow circles, <italic><tp:taxon-name><tp:taxon-name-part taxon-name-part-type="genus">Geocharidius</tp:taxon-name-part> <tp:taxon-name-part taxon-name-part-type="species">comayaguanus</tp:taxon-name-part></tp:taxon-name></italic>. Physiographic features: CH, Chiapas Highlands; GC, Guatemalan Cordillera; HIH, Honduran Interior Highlands; MTZ, Motagua Fault Zone; SC, Sierra de los Cuchumatanes; SMC, Sierra Madre de Chiapas. Elevation scale bar is given in meters.</p></caption><graphic xmlns:xlink="http://www.w3.org/1999/xlink" xlink:href="zookeys-443-061-g022.jpg" position="float" orientation="portrait" xlink:type="simple" id="oo_32297.jpg"/></fig><fig id="F23" position="float" orientation="portrait"><label>Figures 23.</label><caption><p>Diagrams illustrating size variation for sympatric pairs of closely and remotely related species of the <italic>integripennis</italic> group at different geographical localities of Nuclear Central America. Closely related pairs (for shared characters see subchapters on Relationships in the text for corresponding species): <bold>A</bold> Chiapas Highlands, Mexico <bold>B</bold> Mataquescuintla, Guatemala <bold>C</bold> Celaque National Park, Honduras. Remotely related species: <bold>D</bold> Volcano Agua, Guatemala <bold>E</bold> Volcano Atitlan, Guatemala <bold>F</bold> Pico Pijol National Park, Honduras. Legend: black dot – median; box – 25–75% range of values; whiskers – non-outlier range of values; b – coefficient of regression.</p></caption><graphic xmlns:xlink="http://www.w3.org/1999/xlink" xlink:href="zookeys-443-061-g023.jpg" position="float" orientation="portrait" xlink:type="simple" id="oo_32298.jpg"/></fig></tp:treatment-sec></tp:taxon-treatment>
