# Supplementary material for: The integripennis species group of Geocharidius Jeannel, 1963 (Carabidae, Bembidiini, Anillina) from Nuclear Central America: a taxonomic review with notes about biogeography and speciation
Source: Zookeys. 2014 Sep 30;(443):61–118. doi: 10.3897/zookeys.443.7880 (PMC4205504; doi:10.3897/zookeys.443.7880)
Supplement: XML Treatment for Geocharidius integripennis [file zookeys.443.7880-treatment9.xml]

<!DOCTYPE tp:taxon-treatment
  PUBLIC "-//TaxonX//DTD Taxonomic Treatment Publishing DTD v0 20100105//EN" "tax-treatment-NSO.dtd">
<tp:taxon-treatment xmlns:tp="http://www.plazi.org/taxpub"><tp:treatment-meta><kwd-group><label>Taxon classification</label><kwd><named-content content-type="kingdom">Animalia</named-content></kwd><kwd><named-content content-type="order">Coleoptera</named-content></kwd><kwd><named-content content-type="family">Carabidae</named-content></kwd></kwd-group><mixed-citation publication-type="journal"><person-group><name><surname>Sokolov</surname><given-names>Igor M.</given-names></name><name><surname>Kavanaugh</surname><given-names>David H.</given-names></name></person-group><article-title>The <italic>integripennis</italic> species group of <italic><tp:taxon-name><tp:taxon-name-part taxon-name-part-type="genus">Geocharidius</tp:taxon-name-part></tp:taxon-name></italic> Jeannel, 1963 (<tp:taxon-name><tp:taxon-name-part taxon-name-part-type="family">Carabidae</tp:taxon-name-part></tp:taxon-name>, <tp:taxon-name><tp:taxon-name-part taxon-name-part-type="tribe">Bembidiini</tp:taxon-name-part></tp:taxon-name>, <tp:taxon-name><tp:taxon-name-part taxon-name-part-type="subtribe">Anillina</tp:taxon-name-part></tp:taxon-name>) from Nuclear Central America: a taxonomic review with notes about biogeography and speciation</article-title><source>Zookeys</source><day>30</day><month>9</month><year>2014</year><volume>2014</volume><issue>443</issue><fpage>61</fpage><lpage>118</lpage><pub-id pub-id-type="doi">10.3897/zookeys.443.7880</pub-id></mixed-citation></tp:treatment-meta><tp:nomenclature><tp:taxon-name>
                        <tp:taxon-name-part taxon-name-part-type="genus">Geocharidius</tp:taxon-name-part>
                        <tp:taxon-name-part taxon-name-part-type="species">integripennis</tp:taxon-name-part>
                    </tp:taxon-name><tp:taxon-authority>(Bates)</tp:taxon-authority><xref ref-type="fig" rid="F12">Figs 12B</xref><xref ref-type="fig" rid="F14">, 14B</xref><xref ref-type="fig" rid="F14">, 14C</xref><xref ref-type="fig" rid="F15">, 15A</xref><xref ref-type="fig" rid="F17">, 17A</xref><xref ref-type="fig" rid="F22">, 22</xref><tp:nomenclature-citation-list><tp:nomenclature-citation><tp:taxon-name><tp:taxon-name-part taxon-name-part-type="genus">Anillus</tp:taxon-name-part> <tp:taxon-name-part taxon-name-part-type="species">integripennis</tp:taxon-name-part></tp:taxon-name><comment> Bates, 1882: 145.</comment></tp:nomenclature-citation></tp:nomenclature-citation-list></tp:nomenclature><tp:treatment-sec sec-type="Lectotype"><title>Lectotype.</title><p>A male, deposited in MNHN, glued on cardboard, dissected, labeled (Fig. <xref ref-type="fig" rid="F14">14B</xref>): \ Totonicapam, 85- 10,500 ft. Champion \ <italic>integripennis</italic> Bates \ Lectotypus ♂ det. A. Vigna 1972 \ Lectotypus ♂ <italic><tp:taxon-name><tp:taxon-name-part taxon-name-part-type="genus">Geocharidius</tp:taxon-name-part> <tp:taxon-name-part taxon-name-part-type="species">integripennis</tp:taxon-name-part></tp:taxon-name></italic> Bates Desig. Vigna- Taglianti 1972 Det. J.P. <xref ref-type="bibr" rid="B34">Zaballos 2004</xref>\. Paralectotype female, also in MNHN, glued on cardboard, dissected, labeled (Fig. <xref ref-type="fig" rid="F14">14C</xref>): \ Totonicapam, 85- 10,500 ft. Champion \ <italic><tp:taxon-name><tp:taxon-name-part taxon-name-part-type="genus">Anillus</tp:taxon-name-part> <tp:taxon-name-part taxon-name-part-type="species">integripennis</tp:taxon-name-part></tp:taxon-name></italic> Bates \ TYPE \ ♀ \ PARALECTOTYPUS ♀ <italic><tp:taxon-name><tp:taxon-name-part taxon-name-part-type="genus">Geocharidius</tp:taxon-name-part> <tp:taxon-name-part taxon-name-part-type="species">integripennis</tp:taxon-name-part></tp:taxon-name></italic> Bates Det. J.P.<xref ref-type="bibr" rid="B34">Zaballos 2004</xref> \. Type locality: Guatemala, Totonicapán Department, Totonicapam [=Totonicapán].</p><p><italic><tp:taxon-name><tp:taxon-name-part taxon-name-part-type="genus">Geocharidius</tp:taxon-name-part> <tp:taxon-name-part taxon-name-part-type="species">tagliantii</tp:taxon-name-part></tp:taxon-name></italic> Erwin, 1982: 494; synonymized by <xref ref-type="bibr" rid="B34">Zaballos (2004)</xref>.</p></tp:treatment-sec><tp:treatment-sec sec-type="Recognition"><title>Recognition.</title><p>Males and females of this species are distinguished from those of other members of the <italic>integripennis</italic> species group (except <italic><tp:taxon-name><tp:taxon-name-part taxon-name-part-type="genus">Geocharidius</tp:taxon-name-part> <tp:taxon-name-part taxon-name-part-type="species">gimlii</tp:taxon-name-part></tp:taxon-name></italic>, see Relationships above) by the structure of the median lobe of males and the spermatheca of females. Adults of <italic><tp:taxon-name><tp:taxon-name-part taxon-name-part-type="genus">Geocharidius</tp:taxon-name-part> <tp:taxon-name-part taxon-name-part-type="species">gimlii</tp:taxon-name-part></tp:taxon-name></italic> have proportionately much wider elytra than those of <italic><tp:taxon-name><tp:taxon-name-part taxon-name-part-type="genus">Geocharidius</tp:taxon-name-part> <tp:taxon-name-part taxon-name-part-type="species">integripennis</tp:taxon-name-part></tp:taxon-name></italic>.</p></tp:treatment-sec><tp:treatment-sec sec-type="Description"><title>Description.</title><p>Size. Medium for genus (SBL range 1.33–1.43 mm, mean 1.38±0.070 mm, n=2).).</p><p>Habitus. Body form (Fig. <xref ref-type="fig" rid="F12">12B</xref>) moderately convex, elongate ovoid, general proportions (WE/SBL 0.40±0.002), proportions of head (WH/WPm 0.74±0.022) and pronotum (WPm/WE 0.77±0.026) average for group.</p><p>Color. Body rufotestaceous, appendages testaceous.</p><p>Microsculpture. Mesh pattern of irregularly isodiametric sculpticells present over all dorsal surfaces of head and elytra. Pronotum smooth. Proepisternum with microsculpture.</p><p>Prothorax. Pronotum slightly transverse (WPm/LP 1.25±0.009), with lateral margins moderately constricted posteriorly (WPm/WPp 1.33±0.002). Posterior angles slightly obtuse (100-110°). Widths between anterior and posterior angles of equal length (WPa/WPp 0.99±0.018).</p><p>Elytra. Moderately convex, slightly depressed along suture, moderately wide (WE/LE 0.67±0.005), without traces of striae. Humeri rounded, in outline forming right angle with longitudinal axis of body. Lateral margins convex, evenly divergent at basal fourth, evenly rounded to apex in apical third.</p><p>Male genitalia. Male genitalia of the lectotype are mounted in old gum, covered now with a network of numerous cracks, making the objects inside hard to see. Hence, we could examine only general shape of the median lobe and could not discern details of the inner sac or of the parameres or the round sclerite. Based on what we could see, the median lobe of the aedeagus (Fig. <xref ref-type="fig" rid="F15">15A</xref>) is very similar to that of the <italic><tp:taxon-name><tp:taxon-name-part taxon-name-part-type="genus">Geocharidius</tp:taxon-name-part> <tp:taxon-name-part taxon-name-part-type="species">gimlii</tp:taxon-name-part></tp:taxon-name></italic> holotype.</p><p>Female internal genitalia. Spermatheca of the paralectotype sclerotized, bean-shaped, with apical constriction, almost straight, cornu short and nodulus long (Fig. <xref ref-type="fig" rid="F17">17A</xref>). Length of spermathecal gland greater than length of spermatheca. Spermathecal duct loosely coiled.</p></tp:treatment-sec><tp:treatment-sec sec-type="Geographical distribution"><title>Geographical distribution.</title><p>Precise locality at which the type series of this species was collected is unknown. Presumably, the material that was collected by Champion and served as the basis for the Bates’ description came from the Cerro Maria Tecún mountains in the Totonicapán Department of Guatemala (Fig. <xref ref-type="fig" rid="F22">22</xref>, black and white triangle), as was shown by <xref ref-type="bibr" rid="B4">Ball and Roughley (1982)</xref> for <italic><tp:taxon-name><tp:taxon-name-part taxon-name-part-type="genus">Pterostichus</tp:taxon-name-part> (<tp:taxon-name-part taxon-name-part-type="subgenus">Percolaus</tp:taxon-name-part>) <tp:taxon-name-part taxon-name-part-type="species">championi</tp:taxon-name-part></tp:taxon-name></italic> (Bates), the locality label of which is identical with that of the <italic><tp:taxon-name><tp:taxon-name-part taxon-name-part-type="genus">Geocharidius</tp:taxon-name-part> <tp:taxon-name-part taxon-name-part-type="species">integripennis</tp:taxon-name-part></tp:taxon-name></italic> type specimens.</p></tp:treatment-sec><tp:treatment-sec sec-type="Way of life"><title>Way of life.</title><p>The type specimens were collected at an elevation of “10,500 ft.” (= 3200 m).</p></tp:treatment-sec><tp:treatment-sec sec-type="Relationships"><title>Relationships.</title><p>Without doubt, the closest relative of <italic><tp:taxon-name><tp:taxon-name-part taxon-name-part-type="genus">Geocharidius</tp:taxon-name-part> <tp:taxon-name-part taxon-name-part-type="species">integripennis</tp:taxon-name-part></tp:taxon-name></italic> is <italic><tp:taxon-name><tp:taxon-name-part taxon-name-part-type="genus">Geocharidius</tp:taxon-name-part> <tp:taxon-name-part taxon-name-part-type="species">gimlii</tp:taxon-name-part></tp:taxon-name></italic>. In view of the similarity in the shape of the median lobes (Fig. <xref ref-type="fig" rid="F15">15B</xref>; cf. Fig. <xref ref-type="fig" rid="F15">15A</xref>) of their males and the range of variation of the median lobes seen among other species of the group, it may seem reasonable to consider these taxa as two subspecies of a single species. However, in the absence of sufficient material for more thorough investigation of variation of the external features and structure of the genitalia, we prefer to preserve the “status quo” and consider <italic><tp:taxon-name><tp:taxon-name-part taxon-name-part-type="genus">Geocharidius</tp:taxon-name-part> <tp:taxon-name-part taxon-name-part-type="species">gimlii</tp:taxon-name-part></tp:taxon-name></italic> and <italic><tp:taxon-name><tp:taxon-name-part taxon-name-part-type="genus">Geocharidius</tp:taxon-name-part> <tp:taxon-name-part taxon-name-part-type="species">integripennis</tp:taxon-name-part></tp:taxon-name></italic> as close, but separate species.</p></tp:treatment-sec><tp:treatment-sec><!--Section generated to contain objects referenced in tp:taxon-treatment.--><fig id="F12" position="float" orientation="portrait"><label>Figures 12.</label><caption><p>Digital images of habitus of Guatemalan <italic><tp:taxon-name><tp:taxon-name-part taxon-name-part-type="genus">Geocharidius</tp:taxon-name-part></tp:taxon-name></italic> species. <bold>A</bold> <italic><tp:taxon-name><tp:taxon-name-part taxon-name-part-type="genus">Geocharidius</tp:taxon-name-part> <tp:taxon-name-part taxon-name-part-type="species">gimlii</tp:taxon-name-part></tp:taxon-name></italic> (GUATEMALA, Huehuetenango, San Juan Ixcoy), holotype <bold>B</bold> <italic><tp:taxon-name><tp:taxon-name-part taxon-name-part-type="genus">Geocharidius</tp:taxon-name-part> <tp:taxon-name-part taxon-name-part-type="species">integripennis</tp:taxon-name-part></tp:taxon-name></italic> (GUATEMALA, Totonicapán, “Totonicapam”), lectotype <bold>C</bold> <italic><tp:taxon-name><tp:taxon-name-part taxon-name-part-type="genus">Geocharidius</tp:taxon-name-part> <tp:taxon-name-part taxon-name-part-type="species">longinoi</tp:taxon-name-part></tp:taxon-name></italic> (GUATEMALA, El Progreso, Cerro Pinalón), paratype <bold>D</bold> <italic><tp:taxon-name><tp:taxon-name-part taxon-name-part-type="genus">Geocharidius</tp:taxon-name-part> <tp:taxon-name-part taxon-name-part-type="species">jalapensis</tp:taxon-name-part></tp:taxon-name></italic> (GUATEMALA, Jalapa, Mataquescuintla), paratype <bold>E</bold> <italic><tp:taxon-name><tp:taxon-name-part taxon-name-part-type="genus">Geocharidius</tp:taxon-name-part> <tp:taxon-name-part taxon-name-part-type="species">erwini</tp:taxon-name-part></tp:taxon-name></italic> (GUATEMALA, Quiché, Los Encuentros), paratype <bold>F</bold> <italic><tp:taxon-name><tp:taxon-name-part taxon-name-part-type="genus">Geocharidius</tp:taxon-name-part> <tp:taxon-name-part taxon-name-part-type="species">balini</tp:taxon-name-part></tp:taxon-name></italic> (GUATEMALA, Suchitepéquez, Volcano Atitlán), paratype <bold>G</bold> <italic><tp:taxon-name><tp:taxon-name-part taxon-name-part-type="genus">Geocharidius</tp:taxon-name-part> <tp:taxon-name-part taxon-name-part-type="species">antigua</tp:taxon-name-part></tp:taxon-name></italic> (GUATEMALA, Sacatepéquez, Antigua), paratype <bold>H</bold> <italic><tp:taxon-name><tp:taxon-name-part taxon-name-part-type="genus">Geocharidius</tp:taxon-name-part> <tp:taxon-name-part taxon-name-part-type="species">minimus</tp:taxon-name-part></tp:taxon-name></italic> (GUATEMALA, Sacatepéquez, Antigua), paratype. Scale = 0.5mm.</p></caption><graphic xmlns:xlink="http://www.w3.org/1999/xlink" xlink:href="zookeys-443-061-g012.jpg" position="float" orientation="portrait" xlink:type="simple" id="oo_32287.jpg"/></fig><fig id="F14" position="float" orientation="portrait"><label>Figures 14.</label><caption><p>Photographs of labels for type specimens of <italic><tp:taxon-name><tp:taxon-name-part taxon-name-part-type="genus">Geocharidius</tp:taxon-name-part></tp:taxon-name></italic> species. <bold>A</bold> <italic><tp:taxon-name><tp:taxon-name-part taxon-name-part-type="genus">Geocharidius</tp:taxon-name-part> <tp:taxon-name-part taxon-name-part-type="species">gimlii</tp:taxon-name-part></tp:taxon-name></italic>, holotype <bold>B</bold> <italic><tp:taxon-name><tp:taxon-name-part taxon-name-part-type="genus">Geocharidius</tp:taxon-name-part> <tp:taxon-name-part taxon-name-part-type="species">integripennis</tp:taxon-name-part></tp:taxon-name></italic>, lectotype <bold>C</bold> <italic><tp:taxon-name><tp:taxon-name-part taxon-name-part-type="genus">Geocharidius</tp:taxon-name-part> <tp:taxon-name-part taxon-name-part-type="species">integripennis</tp:taxon-name-part></tp:taxon-name></italic>, paralectotype.</p></caption><graphic xmlns:xlink="http://www.w3.org/1999/xlink" xlink:href="zookeys-443-061-g014.jpg" position="float" orientation="portrait" xlink:type="simple" id="oo_32289.jpg"/></fig><fig id="F15" position="float" orientation="portrait"><label>Figures 15.</label><caption><p>Schematic line drawings of median lobe and dorsal sclerites of internal sac of two previously described Guatemalan <italic><tp:taxon-name><tp:taxon-name-part taxon-name-part-type="genus">Geocharidius</tp:taxon-name-part></tp:taxon-name></italic> species. <bold>A</bold> <italic><tp:taxon-name><tp:taxon-name-part taxon-name-part-type="genus">Geocharidius</tp:taxon-name-part> <tp:taxon-name-part taxon-name-part-type="species">integripennis</tp:taxon-name-part></tp:taxon-name></italic> (GUATEMALA, Totonicapán, “Totonicapam”), holotype <bold>B</bold> <italic><tp:taxon-name><tp:taxon-name-part taxon-name-part-type="genus">Geocharidius</tp:taxon-name-part> <tp:taxon-name-part taxon-name-part-type="species">gimlii</tp:taxon-name-part></tp:taxon-name></italic> (GUATEMALA, Huehuetenango, San Juan Ixcoy), holotype, both left lateral aspect.</p></caption><graphic xmlns:xlink="http://www.w3.org/1999/xlink" xlink:href="zookeys-443-061-g015.jpg" position="float" orientation="portrait" xlink:type="simple" id="oo_32290.jpg"/></fig><fig id="F17" position="float" orientation="portrait"><label>Figures 17.</label><caption><p>Line drawings of spermatheca of Guatemalan <italic><tp:taxon-name><tp:taxon-name-part taxon-name-part-type="genus">Geocharidius</tp:taxon-name-part></tp:taxon-name></italic> species. <bold>A</bold> <italic><tp:taxon-name><tp:taxon-name-part taxon-name-part-type="genus">Geocharidius</tp:taxon-name-part> <tp:taxon-name-part taxon-name-part-type="species">integripennis</tp:taxon-name-part></tp:taxon-name></italic> (GUATEMALA, Totonicapán, “Totonicapam”), holotype <bold>B</bold> <italic><tp:taxon-name><tp:taxon-name-part taxon-name-part-type="genus">Geocharidius</tp:taxon-name-part> <tp:taxon-name-part taxon-name-part-type="species">erwini</tp:taxon-name-part></tp:taxon-name></italic> (GUATEMALA, Quiché, Los Encuentros), paratype <bold>C</bold> <italic><tp:taxon-name><tp:taxon-name-part taxon-name-part-type="genus">Geocharidius</tp:taxon-name-part> <tp:taxon-name-part taxon-name-part-type="species">minimus</tp:taxon-name-part></tp:taxon-name></italic> (GUATEMALA, Sacatepéquez, Antigua), paratype <bold>D</bold> <italic><tp:taxon-name><tp:taxon-name-part taxon-name-part-type="genus">Geocharidius</tp:taxon-name-part> <tp:taxon-name-part taxon-name-part-type="species">jalapensis</tp:taxon-name-part></tp:taxon-name></italic> (GUATEMALA, Jalapa, Mataquescuintla), paratype <bold>E</bold> <italic><tp:taxon-name><tp:taxon-name-part taxon-name-part-type="genus">Geocharidius</tp:taxon-name-part> <tp:taxon-name-part taxon-name-part-type="species">balini</tp:taxon-name-part></tp:taxon-name></italic> (GUATEMALA, Suchitepéquez, Volcano Atitlán), paratype <bold>F</bold> <italic><tp:taxon-name><tp:taxon-name-part taxon-name-part-type="genus">Geocharidius</tp:taxon-name-part> <tp:taxon-name-part taxon-name-part-type="species">longinoi</tp:taxon-name-part></tp:taxon-name></italic> (GUATEMALA, El Progreso, Cerro Pinalón), paratype. Scale = 0.05mm.</p></caption><graphic xmlns:xlink="http://www.w3.org/1999/xlink" xlink:href="zookeys-443-061-g017.jpg" position="float" orientation="portrait" xlink:type="simple" id="oo_32292.jpg"/></fig><fig id="F22" position="float" orientation="portrait"><label>Figure 22.</label><caption><p>Map of southern Mexico, Guatemala and adjacent part of Honduras, showing positions of locality records for the species of <italic><tp:taxon-name><tp:taxon-name-part taxon-name-part-type="genus">Geocharidius</tp:taxon-name-part></tp:taxon-name></italic>: white diamond, <italic><tp:taxon-name><tp:taxon-name-part taxon-name-part-type="genus">Geocharidius</tp:taxon-name-part> <tp:taxon-name-part taxon-name-part-type="species">andersoni</tp:taxon-name-part></tp:taxon-name></italic>; white circles (black point in a circle shows “terra typica” for the species), <italic><tp:taxon-name><tp:taxon-name-part taxon-name-part-type="genus">Geocharidius</tp:taxon-name-part> <tp:taxon-name-part taxon-name-part-type="species">zullinii</tp:taxon-name-part></tp:taxon-name></italic>; white squares, <italic><tp:taxon-name><tp:taxon-name-part taxon-name-part-type="genus">Geocharidius</tp:taxon-name-part> <tp:taxon-name-part taxon-name-part-type="species">vignatagliantii</tp:taxon-name-part></tp:taxon-name></italic>; white triangle, <italic><tp:taxon-name><tp:taxon-name-part taxon-name-part-type="genus">Geocharidius</tp:taxon-name-part> <tp:taxon-name-part taxon-name-part-type="species">gimlii</tp:taxon-name-part></tp:taxon-name></italic>; black and white triangle, <italic><tp:taxon-name><tp:taxon-name-part taxon-name-part-type="genus">Geocharidius</tp:taxon-name-part> <tp:taxon-name-part taxon-name-part-type="species">integripennis</tp:taxon-name-part></tp:taxon-name></italic>; green squares, <italic><tp:taxon-name><tp:taxon-name-part taxon-name-part-type="genus">Geocharidius</tp:taxon-name-part> <tp:taxon-name-part taxon-name-part-type="species">longinoi</tp:taxon-name-part></tp:taxon-name></italic>; green circles, <italic><tp:taxon-name><tp:taxon-name-part taxon-name-part-type="genus">Geocharidius</tp:taxon-name-part> <tp:taxon-name-part taxon-name-part-type="species">erwini</tp:taxon-name-part></tp:taxon-name></italic>; green flowers, <italic><tp:taxon-name><tp:taxon-name-part taxon-name-part-type="genus">Geocharidius</tp:taxon-name-part> <tp:taxon-name-part taxon-name-part-type="species">minimus</tp:taxon-name-part></tp:taxon-name></italic>; green diamonds, <italic><tp:taxon-name><tp:taxon-name-part taxon-name-part-type="genus">Geocharidius</tp:taxon-name-part> <tp:taxon-name-part taxon-name-part-type="species">balini</tp:taxon-name-part></tp:taxon-name></italic>; green triangle, <italic><tp:taxon-name><tp:taxon-name-part taxon-name-part-type="genus">Geocharidius</tp:taxon-name-part> <tp:taxon-name-part taxon-name-part-type="species">jalapensis</tp:taxon-name-part></tp:taxon-name></italic>; yellow quadrangle, <italic><tp:taxon-name><tp:taxon-name-part taxon-name-part-type="genus">Geocharidius</tp:taxon-name-part> <tp:taxon-name-part taxon-name-part-type="species">antigua</tp:taxon-name-part></tp:taxon-name></italic>; yellow diamond, <italic><tp:taxon-name><tp:taxon-name-part taxon-name-part-type="genus">Geocharidius</tp:taxon-name-part> <tp:taxon-name-part taxon-name-part-type="species">lencanus</tp:taxon-name-part></tp:taxon-name></italic>; yellow flower, <italic><tp:taxon-name><tp:taxon-name-part taxon-name-part-type="genus">Geocharidius</tp:taxon-name-part> <tp:taxon-name-part taxon-name-part-type="species">celaquensis</tp:taxon-name-part></tp:taxon-name></italic>; yellow triangles, <italic><tp:taxon-name><tp:taxon-name-part taxon-name-part-type="genus">Geocharidius</tp:taxon-name-part> <tp:taxon-name-part taxon-name-part-type="species">disjunctus</tp:taxon-name-part></tp:taxon-name></italic>; yellow circles, <italic><tp:taxon-name><tp:taxon-name-part taxon-name-part-type="genus">Geocharidius</tp:taxon-name-part> <tp:taxon-name-part taxon-name-part-type="species">comayaguanus</tp:taxon-name-part></tp:taxon-name></italic>. Physiographic features: CH, Chiapas Highlands; GC, Guatemalan Cordillera; HIH, Honduran Interior Highlands; MTZ, Motagua Fault Zone; SC, Sierra de los Cuchumatanes; SMC, Sierra Madre de Chiapas. Elevation scale bar is given in meters.</p></caption><graphic xmlns:xlink="http://www.w3.org/1999/xlink" xlink:href="zookeys-443-061-g022.jpg" position="float" orientation="portrait" xlink:type="simple" id="oo_32297.jpg"/></fig></tp:treatment-sec><ref-list><ref id="B34"><mixed-citation xmlns:xlink="http://www.w3.org/1999/xlink" xlink:type="simple"><person-group><name name-style="western"><surname>Zaballos</surname><given-names>JP</given-names></name></person-group> (<year>2004</year>) <article-title><tp:taxon-name><tp:taxon-name-part taxon-name-part-type="subtribe">Anillina</tp:taxon-name-part></tp:taxon-name> de Centroamérica I: <italic><tp:taxon-name><tp:taxon-name-part taxon-name-part-type="genus">Geocharidius</tp:taxon-name-part> <tp:taxon-name-part taxon-name-part-type="species">integripennis</tp:taxon-name-part></tp:taxon-name></italic> (Bates, 1882) (<tp:taxon-name><tp:taxon-name-part taxon-name-part-type="order">Coleoptera</tp:taxon-name-part></tp:taxon-name>, <tp:taxon-name><tp:taxon-name-part taxon-name-part-type="family">Carabidae</tp:taxon-name-part></tp:taxon-name>).</article-title><source>Acta Zoológica Mexicana (NS)</source><volume>20</volume>: <fpage>139</fpage>–<lpage>145</lpage>.</mixed-citation></ref><ref id="B4"><mixed-citation xmlns:xlink="http://www.w3.org/1999/xlink" xlink:type="simple"><person-group><name name-style="western"><surname>Ball</surname><given-names>GE</given-names></name><name name-style="western"><surname>Roughley</surname><given-names>RE</given-names></name></person-group> (<year>1982</year>) <article-title>The <italic><tp:taxon-name><tp:taxon-name-part taxon-name-part-type="genus">Hypherpes</tp:taxon-name-part></tp:taxon-name></italic>-like taxa of southern Mexico: classification, and evolutionary considerations (<tp:taxon-name><tp:taxon-name-part taxon-name-part-type="order">Coleoptera</tp:taxon-name-part></tp:taxon-name>: <tp:taxon-name><tp:taxon-name-part taxon-name-part-type="family">Carabidae</tp:taxon-name-part></tp:taxon-name>: Pterostichus).</article-title><source>Transactions of the American Entomological Society</source><volume>108</volume>: <fpage>315</fpage>–<lpage>399</lpage>.</mixed-citation></ref></ref-list></tp:taxon-treatment>
