# Supplementary material for: The integripennis species group of Geocharidius Jeannel, 1963 (Carabidae, Bembidiini, Anillina) from Nuclear Central America: a taxonomic review with notes about biogeography and speciation
Source: Zookeys. 2014 Sep 30;(443):61–118. doi: 10.3897/zookeys.443.7880 (PMC4205504; doi:10.3897/zookeys.443.7880)
Supplement: XML Treatment for Geocharidius celaquensis [file zookeys.443.7880-treatment13.xml]

<!DOCTYPE tp:taxon-treatment
  PUBLIC "-//TaxonX//DTD Taxonomic Treatment Publishing DTD v0 20100105//EN" "tax-treatment-NSO.dtd">
<tp:taxon-treatment xmlns:tp="http://www.plazi.org/taxpub"><tp:treatment-meta><kwd-group><label>Taxon classification</label><kwd><named-content content-type="kingdom">Animalia</named-content></kwd><kwd><named-content content-type="order">Coleoptera</named-content></kwd><kwd><named-content content-type="family">Carabidae</named-content></kwd></kwd-group><mixed-citation publication-type="journal"><person-group><name><surname>Sokolov</surname><given-names>Igor M.</given-names></name><name><surname>Kavanaugh</surname><given-names>David H.</given-names></name></person-group><article-title>The <italic>integripennis</italic> species group of <italic><tp:taxon-name><tp:taxon-name-part taxon-name-part-type="genus">Geocharidius</tp:taxon-name-part></tp:taxon-name></italic> Jeannel, 1963 (<tp:taxon-name><tp:taxon-name-part taxon-name-part-type="family">Carabidae</tp:taxon-name-part></tp:taxon-name>, <tp:taxon-name><tp:taxon-name-part taxon-name-part-type="tribe">Bembidiini</tp:taxon-name-part></tp:taxon-name>, <tp:taxon-name><tp:taxon-name-part taxon-name-part-type="subtribe">Anillina</tp:taxon-name-part></tp:taxon-name>) from Nuclear Central America: a taxonomic review with notes about biogeography and speciation</article-title><source>Zookeys</source><day>30</day><month>9</month><year>2014</year><volume>2014</volume><issue>443</issue><fpage>61</fpage><lpage>118</lpage><pub-id pub-id-type="doi">10.3897/zookeys.443.7880</pub-id></mixed-citation></tp:treatment-meta><tp:nomenclature><tp:taxon-name>
                        <tp:taxon-name-part taxon-name-part-type="genus">Geocharidius</tp:taxon-name-part>
                        <tp:taxon-name-part taxon-name-part-type="species">celaquensis</tp:taxon-name-part>
                        <object-id xmlns:xlink="http://www.w3.org/1999/xlink" content-type="zoobank" xlink:type="simple">http://zoobank.org/2AE3AACE-E66B-4F68-B8D8-AF5974E29BC6</object-id>
                    </tp:taxon-name><tp:taxon-status xmlns:xlink="http://www.w3.org/1999/xlink" xlink:type="simple">sp. n.</tp:taxon-status><xref ref-type="fig" rid="F18">Figs 18A</xref><xref ref-type="fig" rid="F19">, 19E–G</xref><xref ref-type="fig" rid="F20">, 20B</xref><xref ref-type="fig" rid="F21">, 21B</xref><xref ref-type="fig" rid="F22">, 22</xref><xref ref-type="fig" rid="F23">, 23</xref><!--PageBreak--><!--PageBreak--><!--PageBreak--></tp:nomenclature><tp:treatment-sec sec-type="Type material"><title>Type material.</title><p>HOLOTYPE, a male, in CMNC, point-mounted, dissected, labeled: \ HONDURAS: Lempira Dept., P.N. Celaque, nr. Gracias, Campamiento Naranjo, 2500m, <named-content xmlns:xlink="http://www.w3.org/1999/xlink" content-type="dwc:verbatimCoordinates" xlink:type="simple">14°32.7'N, 88°39.7'W</named-content>, 12–13.V.2002, cloud forest litter R. Anderson, 2002-020C \ CMNC \ HOLOTYPE <italic><tp:taxon-name><tp:taxon-name-part taxon-name-part-type="genus">Geocharidius</tp:taxon-name-part> <tp:taxon-name-part taxon-name-part-type="species">celaquensis</tp:taxon-name-part></tp:taxon-name></italic> Sokolov and Kavanaugh 2014 [red label] \. PARATYPES: A total of 2 females (both were dissected), deposited in CAS and KUNHM; labeled same as holotype, except label of the holder: SEMC0… KUNHM-ENT \.</p></tp:treatment-sec><tp:treatment-sec sec-type="Type locality"><title>Type locality.</title><p>Honduras, Lempira Department, Celaque National Park.</p></tp:treatment-sec><tp:treatment-sec sec-type="Etymology"><title>Etymology.</title><p>The specific epithet is a Latinized adjective in the masculine form based on the name of Celaque National Park, from which the new species is described.</p></tp:treatment-sec><tp:treatment-sec sec-type="Recognition"><title>Recognition.</title><p>Adults of this new species are distinguished from those of other members of the <italic>integripennis</italic> species group by their small size, fully microsculptured dorsal body surface and pronotum with wide basal margin. Males and females of <italic><tp:taxon-name><tp:taxon-name-part taxon-name-part-type="genus">Geocharidius</tp:taxon-name-part> <tp:taxon-name-part taxon-name-part-type="species">celaquensis</tp:taxon-name-part></tp:taxon-name></italic> are distinguished from those of the other members of the <italic>integripennis</italic> species group by the structure of the median lobe and the shape of spermatheca, respectively.</p></tp:treatment-sec><tp:treatment-sec sec-type="Description"><title>Description.</title><p>Size. Small for genus (SBL range 1.15–1.20 mm, mean 1.18±0.023mm, n=3).</p><p>Habitus. Body form (Fig. <xref ref-type="fig" rid="F18">18A</xref>) moderately convex, ovoid, general proportions (WE/SBL 0.40±0.005), proportions of head (WH/WPm 0.73±0.016) and pronotum (WPm/WE 0.78±0.015) moderately wide.</p><p>Color. Body rufotestaceous, appendages testaceous.</p><p>Microsculpture. Mesh pattern of irregularly isodiametric sculpticells present over all dorsal surfaces of head, pronotum and elytra. Proepisternum also with evident microsculpture.</p><p>Prothorax. Pronotum markedly transverse (WPm/LP 1.32±0.025), with lateral margins markedly constricted posteriorly (WPm/WPp 1.35±0.002). Posterior angles obtuse (110–120°). Width between posterior angles slightly greater than between anterior angles (WPa/WPp 1.04±0.004).</p><p>Elytra. Moderately convex, slightly depressed along suture, moderately wide (WE/LE 0.68±0.015), without traces of striae. Humeri rounded, in outline forming right angle with longitudinal axis of body. Lateral margins convex, evenly divergent at basal third, evenly rounded to apex in apical third.</p><p>Male genitalia. Median lobe (Fig. <xref ref-type="fig" rid="F19">19E</xref>) with shaft subparallel, apex small and narrowly rounded. Ventral margin almost straight. Dorsal sclerites of internal sac in form of long, waved ribbon, tapered apically and slightly dilated and narrowly rounded basally. Right paramere with short apical constriction (Fig. <xref ref-type="fig" rid="F19">19G</xref>). Left paramere with long and narrow apical constriction (Fig. <xref ref-type="fig" rid="F19">19F</xref>). Ring sclerite with handle triangular, widely rounded at apex (Fig. <xref ref-type="fig" rid="F20">20B</xref>).</p><p>Female internal genitalia. Spermatheca sclerotized, fusiform, slightly dilated apically, straight, with short cornu and long nodulus (Fig. <xref ref-type="fig" rid="F21">21B</xref>). Length of spermathecal gland less than length of spermatheca. Spermathecal duct not coiled.</p></tp:treatment-sec><tp:treatment-sec sec-type="Geographical distribution"><title>Geographical distribution.</title><p>This species is known only from Celaque National Park, part of the Cerro las Minas range of Honduras (Fig. <xref ref-type="fig" rid="F22">22</xref>, yellow flower).</p></tp:treatment-sec><tp:treatment-sec sec-type="Way of life"><title>Way of life.</title><p>Specimens were extracted from cloud forest litter at an elevation of 2500 m.</p></tp:treatment-sec><tp:treatment-sec sec-type="Relationships"><title>Relationships.</title><p>The shape of dorsal sclerites of the internal sac (Fig. <xref ref-type="fig" rid="F19">19E</xref>) in males and the point of the attachment of the spermathecal gland (Fig. <xref ref-type="fig" rid="F21">21B</xref>) in females suggest <!--PageBreak-->that this species is closely related to <italic><tp:taxon-name><tp:taxon-name-part taxon-name-part-type="genus">Geocharidius</tp:taxon-name-part> <tp:taxon-name-part taxon-name-part-type="species">lencanus</tp:taxon-name-part></tp:taxon-name></italic> (Figs <xref ref-type="fig" rid="F19">19H</xref> and <xref ref-type="fig" rid="F21">21C</xref>), described below, and perhaps also, but more remotely, to the Guatemalan <italic><tp:taxon-name><tp:taxon-name-part taxon-name-part-type="genus">Geocharidius</tp:taxon-name-part> <tp:taxon-name-part taxon-name-part-type="species">longinoi</tp:taxon-name-part></tp:taxon-name></italic> (Figs <xref ref-type="fig" rid="F13">13R</xref> and <xref ref-type="fig" rid="F17">17F</xref>), described above.</p><fig id="F17" position="float" orientation="portrait"><label>Figures 17.</label><caption><p>Line drawings of spermatheca of Guatemalan <italic><tp:taxon-name><tp:taxon-name-part taxon-name-part-type="genus">Geocharidius</tp:taxon-name-part></tp:taxon-name></italic> species. <bold>A</bold> <italic><tp:taxon-name><tp:taxon-name-part taxon-name-part-type="genus">Geocharidius</tp:taxon-name-part> <tp:taxon-name-part taxon-name-part-type="species">integripennis</tp:taxon-name-part></tp:taxon-name></italic> (GUATEMALA, Totonicapán, “Totonicapam”), holotype <bold>B</bold> <italic><tp:taxon-name><tp:taxon-name-part taxon-name-part-type="genus">Geocharidius</tp:taxon-name-part> <tp:taxon-name-part taxon-name-part-type="species">erwini</tp:taxon-name-part></tp:taxon-name></italic> (GUATEMALA, Quiché, Los Encuentros), paratype <bold>C</bold> <italic><tp:taxon-name><tp:taxon-name-part taxon-name-part-type="genus">Geocharidius</tp:taxon-name-part> <tp:taxon-name-part taxon-name-part-type="species">minimus</tp:taxon-name-part></tp:taxon-name></italic> (GUATEMALA, Sacatepéquez, Antigua), paratype <bold>D</bold> <italic><tp:taxon-name><tp:taxon-name-part taxon-name-part-type="genus">Geocharidius</tp:taxon-name-part> <tp:taxon-name-part taxon-name-part-type="species">jalapensis</tp:taxon-name-part></tp:taxon-name></italic> (GUATEMALA, Jalapa, Mataquescuintla), paratype <bold>E</bold> <italic><tp:taxon-name><tp:taxon-name-part taxon-name-part-type="genus">Geocharidius</tp:taxon-name-part> <tp:taxon-name-part taxon-name-part-type="species">balini</tp:taxon-name-part></tp:taxon-name></italic> (GUATEMALA, Suchitepéquez, Volcano Atitlán), paratype <bold>F</bold> <italic><tp:taxon-name><tp:taxon-name-part taxon-name-part-type="genus">Geocharidius</tp:taxon-name-part> <tp:taxon-name-part taxon-name-part-type="species">longinoi</tp:taxon-name-part></tp:taxon-name></italic> (GUATEMALA, El Progreso, Cerro Pinalón), paratype. Scale = 0.05mm.</p></caption><graphic xmlns:xlink="http://www.w3.org/1999/xlink" xlink:href="zookeys-443-061-g017.jpg" position="float" orientation="portrait" xlink:type="simple" id="oo_32292.jpg"/></fig><fig id="F18" position="float" orientation="portrait"><label>Figures 18.</label><caption><p>Digital images of habitus of Honduran <italic><tp:taxon-name><tp:taxon-name-part taxon-name-part-type="genus">Geocharidius</tp:taxon-name-part></tp:taxon-name></italic> species. <bold>A</bold> <italic><tp:taxon-name><tp:taxon-name-part taxon-name-part-type="genus">Geocharidius</tp:taxon-name-part> <tp:taxon-name-part taxon-name-part-type="species">celaquensis</tp:taxon-name-part></tp:taxon-name></italic> (HONDURAS, Lempira, Celaque National Park), paratype <bold>B</bold> <italic><tp:taxon-name><tp:taxon-name-part taxon-name-part-type="genus">Geocharidius</tp:taxon-name-part> <tp:taxon-name-part taxon-name-part-type="species">lencanus</tp:taxon-name-part></tp:taxon-name></italic> (HONDURAS, Lempira, Celaque National Park), paratype <bold>C</bold> <italic><tp:taxon-name><tp:taxon-name-part taxon-name-part-type="genus">Geocharidius</tp:taxon-name-part> <tp:taxon-name-part taxon-name-part-type="species">comayaguanus</tp:taxon-name-part></tp:taxon-name></italic> (HONDURAS, Comayagua, Comayagua), paratype <bold>D</bold> <italic><tp:taxon-name><tp:taxon-name-part taxon-name-part-type="genus">Geocharidius</tp:taxon-name-part> <tp:taxon-name-part taxon-name-part-type="species">disjunctus</tp:taxon-name-part></tp:taxon-name></italic> (HONDURAS, Francisco Morazán, La Tigra National Park), holotype. Scale = 0.5mm.</p></caption><graphic xmlns:xlink="http://www.w3.org/1999/xlink" xlink:href="zookeys-443-061-g018.jpg" position="float" orientation="portrait" xlink:type="simple" id="oo_32293.jpg"/></fig><!--PageBreak--></tp:treatment-sec><tp:treatment-sec><!--Section generated to contain objects referenced in tp:taxon-treatment.--><fig id="F19" position="float" orientation="portrait"><label>Figures 19.</label><caption><p>Line drawings of aedeagus of Guatemalan and Honduran <italic><tp:taxon-name><tp:taxon-name-part taxon-name-part-type="genus">Geocharidius</tp:taxon-name-part></tp:taxon-name></italic> species. <bold>A–D</bold> <italic><tp:taxon-name><tp:taxon-name-part taxon-name-part-type="genus">Geocharidius</tp:taxon-name-part> <tp:taxon-name-part taxon-name-part-type="species">antigua</tp:taxon-name-part></tp:taxon-name></italic> (GUATEMALA, Sacatepéquez, Antigua), holotype: <bold>A</bold> median lobe with internal sac and dorsal sclerites, right lateral aspect <bold>B</bold> dorsal sclerite of median lobe, dorsal aspect <bold>C</bold> left paramere, left lateral aspect <bold>D</bold> right paramere, right lateral aspect <bold>E–G</bold> <italic><tp:taxon-name><tp:taxon-name-part taxon-name-part-type="genus">Geocharidius</tp:taxon-name-part> <tp:taxon-name-part taxon-name-part-type="species">celaquensis</tp:taxon-name-part></tp:taxon-name></italic> (HONDURAS, Lempira, Celaque National Park), holotype: <bold>E</bold> median lobe with internal sac and dorsal sclerites, right lateral aspect <bold>F</bold> left paramere, left lateral aspect <bold>G</bold> right paramere, right lateral aspect <bold>H–J</bold> <italic><tp:taxon-name><tp:taxon-name-part taxon-name-part-type="genus">Geocharidius</tp:taxon-name-part> <tp:taxon-name-part taxon-name-part-type="species">lencanus</tp:taxon-name-part></tp:taxon-name></italic> (HONDURAS, Lempira, Celaque National Park), paratype: <bold>H</bold> median lobe with internal sac and dorsal sclerites, right lateral aspect <bold>I</bold> left paramere, left lateral aspect <bold>J</bold> right paramere, right lateral aspect <bold>K–N</bold> <italic><tp:taxon-name><tp:taxon-name-part taxon-name-part-type="genus">Geocharidius</tp:taxon-name-part> <tp:taxon-name-part taxon-name-part-type="species">comayaguanus</tp:taxon-name-part></tp:taxon-name></italic> (HONDURAS, Comayagua, Comayagua), paratype: <bold>K</bold> median lobe with internal sac and dorsal sclerites, right lateral aspect <bold>L</bold> variation in a shape of dorsal sclerite of internal sac, right lateral aspect <bold>M</bold> left paramere, left lateral aspect <bold>N</bold> right paramere, right lateral aspect <bold>O–P</bold> <italic><tp:taxon-name><tp:taxon-name-part taxon-name-part-type="genus">Geocharidius</tp:taxon-name-part> <tp:taxon-name-part taxon-name-part-type="species">comayaguanus</tp:taxon-name-part></tp:taxon-name></italic> (HONDURAS, La Paz, Guajicuiro): variations in a shape of dorsal sclerite of internal sac, right lateral aspect <bold>Q–S</bold> <italic><tp:taxon-name><tp:taxon-name-part taxon-name-part-type="genus">Geocharidius</tp:taxon-name-part> <tp:taxon-name-part taxon-name-part-type="species">disjunctus</tp:taxon-name-part></tp:taxon-name></italic> (HONDURAS, Francisco Morazán, La Tigra National Park), holotype: <bold>Q</bold> median lobe with internal sac and dorsal sclerites, right lateral aspect <bold>R</bold> left paramere, left lateral aspect <bold>S</bold> right paramere, right lateral aspect. <bold>T</bold> <italic><tp:taxon-name><tp:taxon-name-part taxon-name-part-type="genus">Geocharidius</tp:taxon-name-part> <tp:taxon-name-part taxon-name-part-type="species">disjunctus</tp:taxon-name-part></tp:taxon-name></italic> (HONDURAS, Yoro, Pico Pijol National Park): shape of dorsal sclerite of median lobe, right lateral aspect. Scale = 0.05mm.</p></caption><graphic xmlns:xlink="http://www.w3.org/1999/xlink" xlink:href="zookeys-443-061-g019.jpg" position="float" orientation="portrait" xlink:type="simple" id="oo_32294.jpg"/></fig><fig id="F20" position="float" orientation="portrait"><label>Figures 20.</label><caption><p>Line drawings of ring sclerite of Guatemalan and Honduran <italic><tp:taxon-name><tp:taxon-name-part taxon-name-part-type="genus">Geocharidius</tp:taxon-name-part></tp:taxon-name></italic> species, male genitalia, dorsal aspect. <bold>A</bold> <italic><tp:taxon-name><tp:taxon-name-part taxon-name-part-type="genus">Geocharidius</tp:taxon-name-part> <tp:taxon-name-part taxon-name-part-type="species">antigua</tp:taxon-name-part></tp:taxon-name></italic> (GUATEMALA, Sacatepéquez, Antigua), holotype <bold>B</bold> <italic><tp:taxon-name><tp:taxon-name-part taxon-name-part-type="genus">Geocharidius</tp:taxon-name-part> <tp:taxon-name-part taxon-name-part-type="species">celaquensis</tp:taxon-name-part></tp:taxon-name></italic> (HONDURAS, Lempira, Celaque National Park), holotype <bold>C</bold> <italic><tp:taxon-name><tp:taxon-name-part taxon-name-part-type="genus">Geocharidius</tp:taxon-name-part> <tp:taxon-name-part taxon-name-part-type="species">lencanus</tp:taxon-name-part></tp:taxon-name></italic> (HONDURAS, Lempira, Celaque National Park), paratype <bold>D</bold> <italic><tp:taxon-name><tp:taxon-name-part taxon-name-part-type="genus">Geocharidius</tp:taxon-name-part> <tp:taxon-name-part taxon-name-part-type="species">comayaguanus</tp:taxon-name-part></tp:taxon-name></italic> (HONDURAS, Comayagua, Comayagua), paratype <bold>E</bold> <italic><tp:taxon-name><tp:taxon-name-part taxon-name-part-type="genus">Geocharidius</tp:taxon-name-part> <tp:taxon-name-part taxon-name-part-type="species">disjunctus</tp:taxon-name-part></tp:taxon-name></italic> (HONDURAS, Francisco Morazán, La Tigra National Park), holotype. Scale = 0.1mm.</p></caption><graphic xmlns:xlink="http://www.w3.org/1999/xlink" xlink:href="zookeys-443-061-g020.jpg" position="float" orientation="portrait" xlink:type="simple" id="oo_32295.jpg"/></fig><fig id="F21" position="float" orientation="portrait"><label>Figures 21.</label><caption><p>Line drawings of spermatheca of Guatemalan and Honduran <italic><tp:taxon-name><tp:taxon-name-part taxon-name-part-type="genus">Geocharidius</tp:taxon-name-part></tp:taxon-name></italic> species. <bold>A</bold> <italic><tp:taxon-name><tp:taxon-name-part taxon-name-part-type="genus">Geocharidius</tp:taxon-name-part> <tp:taxon-name-part taxon-name-part-type="species">antigua</tp:taxon-name-part></tp:taxon-name></italic> (GUATEMALA, Sacatepéquez, Antigua), paratype <bold>B</bold> <italic><tp:taxon-name><tp:taxon-name-part taxon-name-part-type="genus">Geocharidius</tp:taxon-name-part> <tp:taxon-name-part taxon-name-part-type="species">celaquensis</tp:taxon-name-part></tp:taxon-name></italic> (HONDURAS, Lempira, Celaque National Park), paratype <bold>C</bold> <italic><tp:taxon-name><tp:taxon-name-part taxon-name-part-type="genus">Geocharidius</tp:taxon-name-part> <tp:taxon-name-part taxon-name-part-type="species">lencanus</tp:taxon-name-part></tp:taxon-name></italic> (HONDURAS, Lempira, Celaque National Park), paratype <bold>D</bold> <italic><tp:taxon-name><tp:taxon-name-part taxon-name-part-type="genus">Geocharidius</tp:taxon-name-part> <tp:taxon-name-part taxon-name-part-type="species">comayaguanus</tp:taxon-name-part></tp:taxon-name></italic> (HONDURAS, Comayagua, Comayagua), paratype <bold>E</bold> <italic><tp:taxon-name><tp:taxon-name-part taxon-name-part-type="genus">Geocharidius</tp:taxon-name-part> <tp:taxon-name-part taxon-name-part-type="species">disjunctus</tp:taxon-name-part></tp:taxon-name></italic> (HONDURAS, Yoro, Pico Pijol National Park). Scale = 0.05mm.</p></caption><graphic xmlns:xlink="http://www.w3.org/1999/xlink" xlink:href="zookeys-443-061-g021.jpg" position="float" orientation="portrait" xlink:type="simple" id="oo_32296.jpg"/></fig><fig id="F22" position="float" orientation="portrait"><label>Figure 22.</label><caption><p>Map of southern Mexico, Guatemala and adjacent part of Honduras, showing positions of locality records for the species of <italic><tp:taxon-name><tp:taxon-name-part taxon-name-part-type="genus">Geocharidius</tp:taxon-name-part></tp:taxon-name></italic>: white diamond, <italic><tp:taxon-name><tp:taxon-name-part taxon-name-part-type="genus">Geocharidius</tp:taxon-name-part> <tp:taxon-name-part taxon-name-part-type="species">andersoni</tp:taxon-name-part></tp:taxon-name></italic>; white circles (black point in a circle shows “terra typica” for the species), <italic><tp:taxon-name><tp:taxon-name-part taxon-name-part-type="genus">Geocharidius</tp:taxon-name-part> <tp:taxon-name-part taxon-name-part-type="species">zullinii</tp:taxon-name-part></tp:taxon-name></italic>; white squares, <italic><tp:taxon-name><tp:taxon-name-part taxon-name-part-type="genus">Geocharidius</tp:taxon-name-part> <tp:taxon-name-part taxon-name-part-type="species">vignatagliantii</tp:taxon-name-part></tp:taxon-name></italic>; white triangle, <italic><tp:taxon-name><tp:taxon-name-part taxon-name-part-type="genus">Geocharidius</tp:taxon-name-part> <tp:taxon-name-part taxon-name-part-type="species">gimlii</tp:taxon-name-part></tp:taxon-name></italic>; black and white triangle, <italic><tp:taxon-name><tp:taxon-name-part taxon-name-part-type="genus">Geocharidius</tp:taxon-name-part> <tp:taxon-name-part taxon-name-part-type="species">integripennis</tp:taxon-name-part></tp:taxon-name></italic>; green squares, <italic><tp:taxon-name><tp:taxon-name-part taxon-name-part-type="genus">Geocharidius</tp:taxon-name-part> <tp:taxon-name-part taxon-name-part-type="species">longinoi</tp:taxon-name-part></tp:taxon-name></italic>; green circles, <italic><tp:taxon-name><tp:taxon-name-part taxon-name-part-type="genus">Geocharidius</tp:taxon-name-part> <tp:taxon-name-part taxon-name-part-type="species">erwini</tp:taxon-name-part></tp:taxon-name></italic>; green flowers, <italic><tp:taxon-name><tp:taxon-name-part taxon-name-part-type="genus">Geocharidius</tp:taxon-name-part> <tp:taxon-name-part taxon-name-part-type="species">minimus</tp:taxon-name-part></tp:taxon-name></italic>; green diamonds, <italic><tp:taxon-name><tp:taxon-name-part taxon-name-part-type="genus">Geocharidius</tp:taxon-name-part> <tp:taxon-name-part taxon-name-part-type="species">balini</tp:taxon-name-part></tp:taxon-name></italic>; green triangle, <italic><tp:taxon-name><tp:taxon-name-part taxon-name-part-type="genus">Geocharidius</tp:taxon-name-part> <tp:taxon-name-part taxon-name-part-type="species">jalapensis</tp:taxon-name-part></tp:taxon-name></italic>; yellow quadrangle, <italic><tp:taxon-name><tp:taxon-name-part taxon-name-part-type="genus">Geocharidius</tp:taxon-name-part> <tp:taxon-name-part taxon-name-part-type="species">antigua</tp:taxon-name-part></tp:taxon-name></italic>; yellow diamond, <italic><tp:taxon-name><tp:taxon-name-part taxon-name-part-type="genus">Geocharidius</tp:taxon-name-part> <tp:taxon-name-part taxon-name-part-type="species">lencanus</tp:taxon-name-part></tp:taxon-name></italic>; yellow flower, <italic><tp:taxon-name><tp:taxon-name-part taxon-name-part-type="genus">Geocharidius</tp:taxon-name-part> <tp:taxon-name-part taxon-name-part-type="species">celaquensis</tp:taxon-name-part></tp:taxon-name></italic>; yellow triangles, <italic><tp:taxon-name><tp:taxon-name-part taxon-name-part-type="genus">Geocharidius</tp:taxon-name-part> <tp:taxon-name-part taxon-name-part-type="species">disjunctus</tp:taxon-name-part></tp:taxon-name></italic>; yellow circles, <italic><tp:taxon-name><tp:taxon-name-part taxon-name-part-type="genus">Geocharidius</tp:taxon-name-part> <tp:taxon-name-part taxon-name-part-type="species">comayaguanus</tp:taxon-name-part></tp:taxon-name></italic>. Physiographic features: CH, Chiapas Highlands; GC, Guatemalan Cordillera; HIH, Honduran Interior Highlands; MTZ, Motagua Fault Zone; SC, Sierra de los Cuchumatanes; SMC, Sierra Madre de Chiapas. Elevation scale bar is given in meters.</p></caption><graphic xmlns:xlink="http://www.w3.org/1999/xlink" xlink:href="zookeys-443-061-g022.jpg" position="float" orientation="portrait" xlink:type="simple" id="oo_32297.jpg"/></fig><fig id="F23" position="float" orientation="portrait"><label>Figures 23.</label><caption><p>Diagrams illustrating size variation for sympatric pairs of closely and remotely related species of the <italic>integripennis</italic> group at different geographical localities of Nuclear Central America. Closely related pairs (for shared characters see subchapters on Relationships in the text for corresponding species): <bold>A</bold> Chiapas Highlands, Mexico <bold>B</bold> Mataquescuintla, Guatemala <bold>C</bold> Celaque National Park, Honduras. Remotely related species: <bold>D</bold> Volcano Agua, Guatemala <bold>E</bold> Volcano Atitlan, Guatemala <bold>F</bold> Pico Pijol National Park, Honduras. Legend: black dot – median; box – 25–75% range of values; whiskers – non-outlier range of values; b – coefficient of regression.</p></caption><graphic xmlns:xlink="http://www.w3.org/1999/xlink" xlink:href="zookeys-443-061-g023.jpg" position="float" orientation="portrait" xlink:type="simple" id="oo_32298.jpg"/></fig><fig id="F13" position="float" orientation="portrait"><label>Figures 13.</label><caption><p>Line drawings of aedeagus of Guatemalan <italic><tp:taxon-name><tp:taxon-name-part taxon-name-part-type="genus">Geocharidius</tp:taxon-name-part></tp:taxon-name></italic> species. <bold>A–C</bold> <italic><tp:taxon-name><tp:taxon-name-part taxon-name-part-type="genus">Geocharidius</tp:taxon-name-part> <tp:taxon-name-part taxon-name-part-type="species">gimlii</tp:taxon-name-part></tp:taxon-name></italic> (GUATEMALA, Huehuetenango, San Juan Ixcoy), holotype: <bold>A</bold> median lobe with internal sac and dorsal sclerites, right lateral aspect <bold>B</bold> left paramere, left lateral aspect <bold>C</bold> right paramere, right lateral aspect <bold>D–F</bold> <italic><tp:taxon-name><tp:taxon-name-part taxon-name-part-type="genus">Geocharidius</tp:taxon-name-part> <tp:taxon-name-part taxon-name-part-type="species">erwini</tp:taxon-name-part></tp:taxon-name></italic> (GUATEMALA, Quiché, Los Encuentros), paratype: <bold>D</bold> median lobe with internal sac and dorsal sclerites, right lateral aspect <bold>E</bold> left paramere, left lateral aspect <bold>F</bold> right paramere, right lateral aspect <bold>G–J</bold> <italic><tp:taxon-name><tp:taxon-name-part taxon-name-part-type="genus">Geocharidius</tp:taxon-name-part> <tp:taxon-name-part taxon-name-part-type="species">minimus</tp:taxon-name-part></tp:taxon-name></italic> (GUATEMALA, Sacatepéquez, Antigua), paratype: <bold>G</bold> median lobe with internal sac and dorsal sclerites, right lateral aspect <bold>H</bold> dorsal sclerite of median lobe, dorsal aspect <bold>I</bold> left paramere, left lateral aspect <bold>J</bold> right paramere, right lateral aspect <bold>K–N</bold> <italic><tp:taxon-name><tp:taxon-name-part taxon-name-part-type="genus">Geocharidius</tp:taxon-name-part> <tp:taxon-name-part taxon-name-part-type="species">jalapensis</tp:taxon-name-part></tp:taxon-name></italic> (GUATEMALA, Jalapa, Mataquescuintla), paratype: <bold>K</bold> median lobe with internal sac and dorsal sclerites, right lateral aspect <bold>L</bold> dorsal sclerite of median lobe, dorsal aspect <bold>M</bold> left paramere, left lateral aspect <bold>N</bold> right paramere, right lateral aspect <bold>O–Q</bold> <italic><tp:taxon-name><tp:taxon-name-part taxon-name-part-type="genus">Geocharidius</tp:taxon-name-part> <tp:taxon-name-part taxon-name-part-type="species">balini</tp:taxon-name-part></tp:taxon-name></italic> (GUATEMALA, Suchitepéquez, Volcano Atitlán), paratype: <bold>O</bold> median lobe with internal sac and dorsal sclerites, right lateral aspect <bold>P</bold> left paramere, left lateral aspect <bold>Q</bold> right paramere, right lateral aspect <bold>R–T</bold> <italic><tp:taxon-name><tp:taxon-name-part taxon-name-part-type="genus">Geocharidius</tp:taxon-name-part> <tp:taxon-name-part taxon-name-part-type="species">longinoi</tp:taxon-name-part></tp:taxon-name></italic> (GUATEMALA, El Progreso, Cerro Pinalón), paratype: <bold>R</bold> median lobe with internal sac and dorsal sclerites, right lateral aspect <bold>S</bold> left paramere, left lateral aspect <bold>T</bold> right paramere, right lateral aspect. Scale = 0.05mm.</p></caption><graphic xmlns:xlink="http://www.w3.org/1999/xlink" xlink:href="zookeys-443-061-g013.jpg" position="float" orientation="portrait" xlink:type="simple" id="oo_32288.jpg"/></fig></tp:treatment-sec></tp:taxon-treatment>
