# Supplementary material for: The integripennis species group of Geocharidius Jeannel, 1963 (Carabidae, Bembidiini, Anillina) from Nuclear Central America: a taxonomic review with notes about biogeography and speciation
Source: Zookeys. 2014 Sep 30;(443):61–118. doi: 10.3897/zookeys.443.7880 (PMC4205504; doi:10.3897/zookeys.443.7880)
Supplement: XML Treatment for Geocharidius comayaguanus [file zookeys.443.7880-treatment14.xml]

<!DOCTYPE tp:taxon-treatment
  PUBLIC "-//TaxonX//DTD Taxonomic Treatment Publishing DTD v0 20100105//EN" "tax-treatment-NSO.dtd">
<tp:taxon-treatment xmlns:tp="http://www.plazi.org/taxpub"><tp:treatment-meta><kwd-group><label>Taxon classification</label><kwd><named-content content-type="kingdom">Animalia</named-content></kwd><kwd><named-content content-type="order">Coleoptera</named-content></kwd><kwd><named-content content-type="family">Carabidae</named-content></kwd></kwd-group><mixed-citation publication-type="journal"><person-group><name><surname>Sokolov</surname><given-names>Igor M.</given-names></name><name><surname>Kavanaugh</surname><given-names>David H.</given-names></name></person-group><article-title>The <italic>integripennis</italic> species group of <italic><tp:taxon-name><tp:taxon-name-part taxon-name-part-type="genus">Geocharidius</tp:taxon-name-part></tp:taxon-name></italic> Jeannel, 1963 (<tp:taxon-name><tp:taxon-name-part taxon-name-part-type="family">Carabidae</tp:taxon-name-part></tp:taxon-name>, <tp:taxon-name><tp:taxon-name-part taxon-name-part-type="tribe">Bembidiini</tp:taxon-name-part></tp:taxon-name>, <tp:taxon-name><tp:taxon-name-part taxon-name-part-type="subtribe">Anillina</tp:taxon-name-part></tp:taxon-name>) from Nuclear Central America: a taxonomic review with notes about biogeography and speciation</article-title><source>Zookeys</source><day>30</day><month>9</month><year>2014</year><volume>2014</volume><issue>443</issue><fpage>61</fpage><lpage>118</lpage><pub-id pub-id-type="doi">10.3897/zookeys.443.7880</pub-id></mixed-citation></tp:treatment-meta><tp:nomenclature><tp:taxon-name>
                        <tp:taxon-name-part taxon-name-part-type="genus">Geocharidius</tp:taxon-name-part>
                        <tp:taxon-name-part taxon-name-part-type="species">comayaguanus</tp:taxon-name-part>
                        <object-id xmlns:xlink="http://www.w3.org/1999/xlink" content-type="zoobank" xlink:type="simple">http://zoobank.org/CC2857E4-7428-4FC0-A2BC-CFA5A571E8C3</object-id>
                    </tp:taxon-name><tp:taxon-status xmlns:xlink="http://www.w3.org/1999/xlink" xlink:type="simple">sp. n.</tp:taxon-status><xref ref-type="fig" rid="F2">Figs 2C</xref><xref ref-type="fig" rid="F3">, 3C</xref><xref ref-type="fig" rid="F3">, 3F</xref><xref ref-type="fig" rid="F6">, 6H</xref><xref ref-type="fig" rid="F7">, 7D, H</xref><xref ref-type="fig" rid="F18">, 18C</xref><xref ref-type="fig" rid="F19">, 19K–P</xref><xref ref-type="fig" rid="F20">, 20D</xref><xref ref-type="fig" rid="F21">, 21D</xref><xref ref-type="fig" rid="F22">, 22</xref><xref ref-type="fig" rid="F23">, 23</xref></tp:nomenclature><tp:treatment-sec sec-type="Type material"><title>Type material.</title><p>HOLOTYPE, a male, in CMNC, point-mounted, dissected, labeled: \ HONDURAS: Comayagua, 18km ENE Comayagua, 1950m, 20.VIII.1994, S. &amp; J. Peck, wet oak-pine forest litter, S&amp;JPeck 1994-52 \ CMNC \ HOLOTYPE <italic><tp:taxon-name><tp:taxon-name-part taxon-name-part-type="genus">Geocharidius</tp:taxon-name-part> <tp:taxon-name-part taxon-name-part-type="species">comayaguanus</tp:taxon-name-part></tp:taxon-name></italic> Sokolov and Kavanaugh 2014 [red label] \. PARATYPES: A total of 23 specimens (6 males and 2 females were dissected), deposited in CAS, CMNC and KUNHM; 4 specimens labeled same as holotype; 5 specimens labeled: \ HONDURAS: Comayagua, Comayagua (18km E.N.E.), 1950m, 20.VIII.1994, S. Peck wet oak-pine forest litter, SBP 94-52 \ CMNC \; 8 specimens labeled: HONDURAS: La Paz Dept. Tutule, Res. Biol. Guajiquiro, <named-content xmlns:xlink="http://www.w3.org/1999/xlink" content-type="dwc:verbatimCoordinates" xlink:type="simple">14°10'N, 87°50'W</named-content>, 2130m, 7-V-2002, R.Anderson, cloud forest litter, RSA2002-010 \ SM0… KUNHM-ENT \; 1 specimen labeled: HONDURAS: LA PAZ: Tutule, Res. Biol. Guajiquiro, <named-content xmlns:xlink="http://www.w3.org/1999/xlink" content-type="dwc:verbatimCoordinates" xlink:type="simple">14°10'N, 87°50'W</named-content>, 2130m, 7.V.2002, R.Anderson, cloud forest litter, 2002-010H \ CMNC \; 1 specimen labeled: \ HONDURAS: LA PAZ: Tutule, Res. Biol. Guajiquiro, <named-content xmlns:xlink="http://www.w3.org/1999/xlink" content-type="dwc:verbatimCoordinates" xlink:type="simple">14°10'N, 87°50'W</named-content>, 2130m, 7.V.2002, R.Anderson, cloud forest litter, 2002-010D \ CMNC \; 1 specimen labeled: \ HONDURAS: LA PAZ: Tutule, Res. Biol. Guajiquiro, <named-content xmlns:xlink="http://www.w3.org/1999/xlink" content-type="dwc:verbatimCoordinates" xlink:type="simple">14°10'N, 87°50'W</named-content>, 2130m, 7.V.2002, R.Anderson, cloud forest litter, 2002-010E \ CMNC \; 2 specimens labeled: \ HONDURAS: LA PAZ: Tutule, Res. Biol. Guajiquiro, <named-content xmlns:xlink="http://www.w3.org/1999/xlink" content-type="dwc:verbatimCoordinates" xlink:type="simple">14°10', N87°50'W</named-content>, 2130m, 7.V.2002, R.Anderson, cloud forest litter, 2002-010I \ CMNC \; 1 specimen labeled: \ HONDURAS: Yoro Dept., P.N. Pico Pijol, 1300m, <named-content xmlns:xlink="http://www.w3.org/1999/xlink" content-type="dwc:verbatimCoordinates" xlink:type="simple">15°09.4', N87°37.6'W</named-content>, 11.V.2002, R. Anderson, upper montane forest litter, 2002-017A\ CMNC.</p></tp:treatment-sec><tp:treatment-sec sec-type="Type locality"><title>Type locality.</title><p>Honduras, Comayagua Department, 18 km ENE of Comayagua.</p></tp:treatment-sec><tp:treatment-sec sec-type="Etymology"><title>Etymology.</title><p>The specific epithet is a Latinized adjective in the masculine form based on the name of the city of Comayagua, from the vicinity of which the new species is described.</p></tp:treatment-sec><tp:treatment-sec sec-type="Recognition"><title>Recognition.</title><p>Adults of this species are practically indistinguishable externally from those of <italic><tp:taxon-name><tp:taxon-name-part taxon-name-part-type="genus">Geocharidius</tp:taxon-name-part> <tp:taxon-name-part taxon-name-part-type="species">disjunctus</tp:taxon-name-part></tp:taxon-name></italic>, described below, and are distinguished from the latter, as from those of the other members of the <italic>integripennis</italic> species group, by the structure of the male median lobe and the shape of spermatheca in females.</p></tp:treatment-sec><tp:treatment-sec sec-type="Description"><title>Description.</title><p>Size. Small to medium for genus (SBL range 1.19–1.34 mm, mean 1.28±0.072mm, n=20).</p><p>Habitus. Body form (Fig. <xref ref-type="fig" rid="F18">18C</xref>) moderately convex, ovoid, general proportions (WE/SBL 0.40±0.011), proportions of head (WH/WPm 0.74±0.017) and pronotum (WPm/WE 0.78±0.018) moderately wide.</p><p>Color. Body brunneorufous, appendages testaceous.</p><p>Microsculpture. Mesh pattern of irregularly isodiametric sculpticells present over all dorsal surfaces of head and elytra. Pronotum and proepisternum smooth (without evident microsculpture).</p><p>Prothorax. Pronotum moderately transverse (WPm/LP 1.29±0.024), with lateral margins markedly constricted posteriorly (WPm/WPp 1.35±0.027). Posterior angles obtuse (110–120°). Width between posterior angles equal to the width between anterior angles (WPa/WPp 1.02±0.026). Ventral aspect (Fig. <xref ref-type="fig" rid="F3">3C</xref>).</p><p>Pterothorax (Fig. <xref ref-type="fig" rid="F3">3F</xref>).</p><p>Elytra (Fig. <xref ref-type="fig" rid="F2">2C</xref>). Moderately convex, slightly depressed along suture, moderately wide (WE/LE 0.68±0.022), without traces of striae. Humeri rounded, in outline forming right angle with longitudinal axis of body. Lateral margins convex, evenly divergent at basal third, evenly rounded to apex in apical third.</p><p>Legs. Protibia (Fig. <xref ref-type="fig" rid="F6">6H</xref>). Mesotibia (Fig. <xref ref-type="fig" rid="F7">7D</xref>). Metatibia (Fig. <xref ref-type="fig" rid="F7">7H</xref>).</p><p>Male genitalia. Median lobe (Fig. <xref ref-type="fig" rid="F19">19K</xref>) with shaft long and dorsally convex, apex small and narrowly rounded. Ventral margin straight. Dorsal sclerites of internal sac small, in form of a short hook-like fig, slightly varied among different populations (Fig. <xref ref-type="fig" rid="F19">19K–L, O–P</xref>). Right paramere with long apical constriction (Fig. <xref ref-type="fig" rid="F19">19N</xref>). Left paramere with long and narrow apical constriction (Fig. <xref ref-type="fig" rid="F19">19M</xref>). Ring sclerite with handle triangular, pointed at apex (Fig. <xref ref-type="fig" rid="F20">20D</xref>).</p><p>Female internal genitalia. Spermatheca sclerotized, fusiform, slightly tapered apically, straight, with cornu and nodulus of equal length (Fig. <xref ref-type="fig" rid="F21">21D</xref>). Length of spermathecal gland less than length of spermatheca. Spermathecal duct not coiled.</p></tp:treatment-sec><tp:treatment-sec sec-type="Geographical distribution"><title>Geographical distribution.</title><p>This species is known from La Paz, Comayagua and Yoro Departments, thus having a range that crosses nearly the entire Honduran Interior Highlands from the Pacific to the Antlantic slope (Fig. <xref ref-type="fig" rid="F22">22</xref>, yellow circles).</p></tp:treatment-sec><tp:treatment-sec sec-type="Way of life"><title>Way of life.</title><p>Specimens were collected in litter samples from cloud, upper montane and wet oak-pine forests at middle and high elevations of 1300 and 2130 m, respectively.</p></tp:treatment-sec><tp:treatment-sec sec-type="Relationships"><title>Relationships.</title><p>This species is unique within the <italic>integripennis</italic> species group in the shape of dorsal sclerites of the internal sac (Fig. <xref ref-type="fig" rid="F19">19K</xref>) of males and of the spermatheca (Fig. <xref ref-type="fig" rid="F21">21D</xref>) of females. Hence, <italic><tp:taxon-name><tp:taxon-name-part taxon-name-part-type="genus">Geocharidius</tp:taxon-name-part> <tp:taxon-name-part taxon-name-part-type="species">comayaguanus</tp:taxon-name-part></tp:taxon-name></italic> appears to be only remotely related to the other members of the species group.</p><fig id="F19" position="float" orientation="portrait"><label>Figures 19.</label><caption><p>Line drawings of aedeagus of Guatemalan and Honduran <italic><tp:taxon-name><tp:taxon-name-part taxon-name-part-type="genus">Geocharidius</tp:taxon-name-part></tp:taxon-name></italic> species. <bold>A–D</bold> <italic><tp:taxon-name><tp:taxon-name-part taxon-name-part-type="genus">Geocharidius</tp:taxon-name-part> <tp:taxon-name-part taxon-name-part-type="species">antigua</tp:taxon-name-part></tp:taxon-name></italic> (GUATEMALA, Sacatepéquez, Antigua), holotype: <bold>A</bold> median lobe with internal sac and dorsal sclerites, right lateral aspect <bold>B</bold> dorsal sclerite of median lobe, dorsal aspect <bold>C</bold> left paramere, left lateral aspect <bold>D</bold> right paramere, right lateral aspect <bold>E–G</bold> <italic><tp:taxon-name><tp:taxon-name-part taxon-name-part-type="genus">Geocharidius</tp:taxon-name-part> <tp:taxon-name-part taxon-name-part-type="species">celaquensis</tp:taxon-name-part></tp:taxon-name></italic> (HONDURAS, Lempira, Celaque National Park), holotype: <bold>E</bold> median lobe with internal sac and dorsal sclerites, right lateral aspect <bold>F</bold> left paramere, left lateral aspect <bold>G</bold> right paramere, right lateral aspect <bold>H–J</bold> <italic><tp:taxon-name><tp:taxon-name-part taxon-name-part-type="genus">Geocharidius</tp:taxon-name-part> <tp:taxon-name-part taxon-name-part-type="species">lencanus</tp:taxon-name-part></tp:taxon-name></italic> (HONDURAS, Lempira, Celaque National Park), paratype: <bold>H</bold> median lobe with internal sac and dorsal sclerites, right lateral aspect <bold>I</bold> left paramere, left lateral aspect <bold>J</bold> right paramere, right lateral aspect <bold>K–N</bold> <italic><tp:taxon-name><tp:taxon-name-part taxon-name-part-type="genus">Geocharidius</tp:taxon-name-part> <tp:taxon-name-part taxon-name-part-type="species">comayaguanus</tp:taxon-name-part></tp:taxon-name></italic> (HONDURAS, Comayagua, Comayagua), paratype: <bold>K</bold> median lobe with internal sac and dorsal sclerites, right lateral aspect <bold>L</bold> variation in a shape of dorsal sclerite of internal sac, right lateral aspect <bold>M</bold> left paramere, left lateral aspect <bold>N</bold> right paramere, right lateral aspect <bold>O–P</bold> <italic><tp:taxon-name><tp:taxon-name-part taxon-name-part-type="genus">Geocharidius</tp:taxon-name-part> <tp:taxon-name-part taxon-name-part-type="species">comayaguanus</tp:taxon-name-part></tp:taxon-name></italic> (HONDURAS, La Paz, Guajicuiro): variations in a shape of dorsal sclerite of internal sac, right lateral aspect <bold>Q–S</bold> <italic><tp:taxon-name><tp:taxon-name-part taxon-name-part-type="genus">Geocharidius</tp:taxon-name-part> <tp:taxon-name-part taxon-name-part-type="species">disjunctus</tp:taxon-name-part></tp:taxon-name></italic> (HONDURAS, Francisco Morazán, La Tigra National Park), holotype: <bold>Q</bold> median lobe with internal sac and dorsal sclerites, right lateral aspect <bold>R</bold> left paramere, left lateral aspect <bold>S</bold> right paramere, right lateral aspect. <bold>T</bold> <italic><tp:taxon-name><tp:taxon-name-part taxon-name-part-type="genus">Geocharidius</tp:taxon-name-part> <tp:taxon-name-part taxon-name-part-type="species">disjunctus</tp:taxon-name-part></tp:taxon-name></italic> (HONDURAS, Yoro, Pico Pijol National Park): shape of dorsal sclerite of median lobe, right lateral aspect. Scale = 0.05mm.</p></caption><graphic xmlns:xlink="http://www.w3.org/1999/xlink" xlink:href="zookeys-443-061-g019.jpg" position="float" orientation="portrait" xlink:type="simple" id="oo_32294.jpg"/></fig><fig id="F20" position="float" orientation="portrait"><label>Figures 20.</label><caption><p>Line drawings of ring sclerite of Guatemalan and Honduran <italic><tp:taxon-name><tp:taxon-name-part taxon-name-part-type="genus">Geocharidius</tp:taxon-name-part></tp:taxon-name></italic> species, male genitalia, dorsal aspect. <bold>A</bold> <italic><tp:taxon-name><tp:taxon-name-part taxon-name-part-type="genus">Geocharidius</tp:taxon-name-part> <tp:taxon-name-part taxon-name-part-type="species">antigua</tp:taxon-name-part></tp:taxon-name></italic> (GUATEMALA, Sacatepéquez, Antigua), holotype <bold>B</bold> <italic><tp:taxon-name><tp:taxon-name-part taxon-name-part-type="genus">Geocharidius</tp:taxon-name-part> <tp:taxon-name-part taxon-name-part-type="species">celaquensis</tp:taxon-name-part></tp:taxon-name></italic> (HONDURAS, Lempira, Celaque National Park), holotype <bold>C</bold> <italic><tp:taxon-name><tp:taxon-name-part taxon-name-part-type="genus">Geocharidius</tp:taxon-name-part> <tp:taxon-name-part taxon-name-part-type="species">lencanus</tp:taxon-name-part></tp:taxon-name></italic> (HONDURAS, Lempira, Celaque National Park), paratype <bold>D</bold> <italic><tp:taxon-name><tp:taxon-name-part taxon-name-part-type="genus">Geocharidius</tp:taxon-name-part> <tp:taxon-name-part taxon-name-part-type="species">comayaguanus</tp:taxon-name-part></tp:taxon-name></italic> (HONDURAS, Comayagua, Comayagua), paratype <bold>E</bold> <italic><tp:taxon-name><tp:taxon-name-part taxon-name-part-type="genus">Geocharidius</tp:taxon-name-part> <tp:taxon-name-part taxon-name-part-type="species">disjunctus</tp:taxon-name-part></tp:taxon-name></italic> (HONDURAS, Francisco Morazán, La Tigra National Park), holotype. Scale = 0.1mm.</p></caption><graphic xmlns:xlink="http://www.w3.org/1999/xlink" xlink:href="zookeys-443-061-g020.jpg" position="float" orientation="portrait" xlink:type="simple" id="oo_32295.jpg"/></fig></tp:treatment-sec><tp:treatment-sec><!--Section generated to contain objects referenced in tp:taxon-treatment.--><fig id="F2" position="float" orientation="portrait"><label>Figures 2.</label><caption><p>SEM illustrations of structural features and shape of elytra of <italic><tp:taxon-name><tp:taxon-name-part taxon-name-part-type="genus">Geocharidius</tp:taxon-name-part></tp:taxon-name></italic> species, left lateral aspect. <bold>A</bold> <italic><tp:taxon-name><tp:taxon-name-part taxon-name-part-type="genus">Geocharidius</tp:taxon-name-part> <tp:taxon-name-part taxon-name-part-type="species">erwini</tp:taxon-name-part></tp:taxon-name></italic> <bold>B</bold> <italic><tp:taxon-name><tp:taxon-name-part taxon-name-part-type="genus">Geocharidius</tp:taxon-name-part> <tp:taxon-name-part taxon-name-part-type="species">jalapensis</tp:taxon-name-part></tp:taxon-name></italic> <bold>C</bold> <italic><tp:taxon-name><tp:taxon-name-part taxon-name-part-type="genus">Geocharidius</tp:taxon-name-part> <tp:taxon-name-part taxon-name-part-type="species">comayaguanus</tp:taxon-name-part></tp:taxon-name></italic> <bold>D</bold> <italic><tp:taxon-name><tp:taxon-name-part taxon-name-part-type="genus">Geocharidius</tp:taxon-name-part> <tp:taxon-name-part taxon-name-part-type="species">phineus</tp:taxon-name-part></tp:taxon-name></italic>. Legend: ed2 – scutellar seta; ed8 – apical seta; eo1-9 – setae 1-9 from the umbilicate series. Scale = 0.2mm.</p></caption><graphic xmlns:xlink="http://www.w3.org/1999/xlink" xlink:href="zookeys-443-061-g002.jpg" position="float" orientation="portrait" xlink:type="simple" id="oo_32277.jpg"/></fig><fig id="F3" position="float" orientation="portrait"><label>Figures 3.</label><caption><p>SEM illustrations of structural features of body parts of <italic><tp:taxon-name><tp:taxon-name-part taxon-name-part-type="genus">Geocharidius</tp:taxon-name-part></tp:taxon-name></italic> species. <bold>A–C</bold> prothorax, ventral aspect: <bold>A</bold> <italic><tp:taxon-name><tp:taxon-name-part taxon-name-part-type="genus">Geocharidius</tp:taxon-name-part> <tp:taxon-name-part taxon-name-part-type="species">zullinii</tp:taxon-name-part></tp:taxon-name></italic> <bold>B</bold> <italic><tp:taxon-name><tp:taxon-name-part taxon-name-part-type="genus">Geocharidius</tp:taxon-name-part> <tp:taxon-name-part taxon-name-part-type="species">erwini</tp:taxon-name-part></tp:taxon-name></italic> <bold>C</bold> <italic><tp:taxon-name><tp:taxon-name-part taxon-name-part-type="genus">Geocharidius</tp:taxon-name-part> <tp:taxon-name-part taxon-name-part-type="species">comayaguanus</tp:taxon-name-part></tp:taxon-name></italic>. <bold>D–F</bold> pterothorax, ventral aspect: <bold>D</bold> <italic><tp:taxon-name><tp:taxon-name-part taxon-name-part-type="genus">Geocharidius</tp:taxon-name-part> <tp:taxon-name-part taxon-name-part-type="species">jalapensis</tp:taxon-name-part></tp:taxon-name></italic> <bold>E</bold> <italic><tp:taxon-name><tp:taxon-name-part taxon-name-part-type="genus">Geocharidius</tp:taxon-name-part> <tp:taxon-name-part taxon-name-part-type="species">minimus</tp:taxon-name-part></tp:taxon-name></italic> <bold>F</bold> <italic><tp:taxon-name><tp:taxon-name-part taxon-name-part-type="genus">Geocharidius</tp:taxon-name-part> <tp:taxon-name-part taxon-name-part-type="species">comayaguanus</tp:taxon-name-part></tp:taxon-name></italic>. <bold>G–I</bold> abdominal ventrites 3-5: <bold>G</bold> <italic><tp:taxon-name><tp:taxon-name-part taxon-name-part-type="genus">Geocharidius</tp:taxon-name-part> <tp:taxon-name-part taxon-name-part-type="species">minimus</tp:taxon-name-part></tp:taxon-name></italic>, male <bold>H</bold> <italic><tp:taxon-name><tp:taxon-name-part taxon-name-part-type="genus">Geocharidius</tp:taxon-name-part> <tp:taxon-name-part taxon-name-part-type="species">jalapensis</tp:taxon-name-part></tp:taxon-name></italic>, male <bold>I</bold> <italic><tp:taxon-name><tp:taxon-name-part taxon-name-part-type="genus">Geocharidius</tp:taxon-name-part> <tp:taxon-name-part taxon-name-part-type="species">jalapensis</tp:taxon-name-part></tp:taxon-name></italic> female. Legend: asts – abdominal sternal terminal seta; ipa –intercoxal process of abdominal ventrite 2; mscx – mesocoxa; msp – mesosternal process; mtcx – metacoxa; mtp – metasternal process; mtv – metaventrite; pas – prosternal ambulatory seta; pep – proepipleuron; pes – proepisternum; prcx – procoxa; ps – prosternum; psp – prosternal process; v3-v5 – abdominal ventrites 3-5. Scale = 0.05mm.</p></caption><graphic xmlns:xlink="http://www.w3.org/1999/xlink" xlink:href="zookeys-443-061-g003.jpg" position="float" orientation="portrait" xlink:type="simple" id="oo_32278.jpg"/></fig><fig id="F6" position="float" orientation="portrait"><label>Figures 6.</label><caption><p>SEM illustrations of structural features of front legs of <italic><tp:taxon-name><tp:taxon-name-part taxon-name-part-type="genus">Geocharidius</tp:taxon-name-part></tp:taxon-name></italic> species. <bold>A–E</bold> protarsi, ventral aspect: <bold>A</bold> right protarsus of <italic><tp:taxon-name><tp:taxon-name-part taxon-name-part-type="genus">Geocharidius</tp:taxon-name-part> <tp:taxon-name-part taxon-name-part-type="species">jalapensis</tp:taxon-name-part></tp:taxon-name></italic>, male <bold>B</bold> left protarsus of <italic><tp:taxon-name><tp:taxon-name-part taxon-name-part-type="genus">Geocharidius</tp:taxon-name-part> <tp:taxon-name-part taxon-name-part-type="species">jalapensis</tp:taxon-name-part></tp:taxon-name></italic>, female <bold>C</bold> right protarsus of <italic><tp:taxon-name><tp:taxon-name-part taxon-name-part-type="genus">Geocharidius</tp:taxon-name-part> <tp:taxon-name-part taxon-name-part-type="species">erwini</tp:taxon-name-part></tp:taxon-name></italic>, male <bold>D</bold> right protarsus of <italic><tp:taxon-name><tp:taxon-name-part taxon-name-part-type="genus">Geocharidius</tp:taxon-name-part> <tp:taxon-name-part taxon-name-part-type="species">minimus</tp:taxon-name-part></tp:taxon-name></italic>, female <bold>E</bold> left protarsus of <italic><tp:taxon-name><tp:taxon-name-part taxon-name-part-type="genus">Geocharidius</tp:taxon-name-part> <tp:taxon-name-part taxon-name-part-type="species">minimus</tp:taxon-name-part></tp:taxon-name></italic>, male <bold>F–I</bold> protibia: <bold>F</bold> right protibia of <italic><tp:taxon-name><tp:taxon-name-part taxon-name-part-type="genus">Geocharidius</tp:taxon-name-part> <tp:taxon-name-part taxon-name-part-type="species">andersoni</tp:taxon-name-part></tp:taxon-name></italic>, dorso-lateral aspect <bold>G</bold> left protibia of <italic><tp:taxon-name><tp:taxon-name-part taxon-name-part-type="genus">Geocharidius</tp:taxon-name-part> <tp:taxon-name-part taxon-name-part-type="species">lencanus</tp:taxon-name-part></tp:taxon-name></italic>, lateral aspect <bold>H</bold> left protibia of <italic><tp:taxon-name><tp:taxon-name-part taxon-name-part-type="genus">Geocharidius</tp:taxon-name-part> <tp:taxon-name-part taxon-name-part-type="species">comayaguanus</tp:taxon-name-part></tp:taxon-name></italic>, ventral aspect <bold>I</bold> right protibia of <italic><tp:taxon-name><tp:taxon-name-part taxon-name-part-type="genus">Geocharidius</tp:taxon-name-part> <tp:taxon-name-part taxon-name-part-type="species">erwini</tp:taxon-name-part></tp:taxon-name></italic>, ventral aspect. Legend: ac – antenna cleaner; as – adhesive seta; asp – anterior spur; asr – anterior setal row; cls – clip seta; psp – posterior spur; psr – posterior setal row; sb – setal band; ta1-ta4 – tarsomeres 1-4. Scale = 0.05mm.</p></caption><graphic xmlns:xlink="http://www.w3.org/1999/xlink" xlink:href="zookeys-443-061-g006.jpg" position="float" orientation="portrait" xlink:type="simple" id="oo_32281.jpg"/></fig><fig id="F7" position="float" orientation="portrait"><label>Figures 7.</label><caption><p>SEM illustrations of structural features of meso- and metatibia of <italic><tp:taxon-name><tp:taxon-name-part taxon-name-part-type="genus">Geocharidius</tp:taxon-name-part></tp:taxon-name></italic> species, various aspects. <bold>A–D</bold> mesotibia: <bold>A</bold> right mesotibia of <italic><tp:taxon-name><tp:taxon-name-part taxon-name-part-type="genus">Geocharidius</tp:taxon-name-part> <tp:taxon-name-part taxon-name-part-type="species">jalapensis</tp:taxon-name-part></tp:taxon-name></italic>, ventral aspect <bold>B</bold> left mesotibia of <italic><tp:taxon-name><tp:taxon-name-part taxon-name-part-type="genus">Geocharidius</tp:taxon-name-part> <tp:taxon-name-part taxon-name-part-type="species">minimus</tp:taxon-name-part></tp:taxon-name></italic>, medial aspect <bold>C</bold> left mesotibia of <italic><tp:taxon-name><tp:taxon-name-part taxon-name-part-type="genus">Geocharidius</tp:taxon-name-part> <tp:taxon-name-part taxon-name-part-type="species">longinoi</tp:taxon-name-part></tp:taxon-name></italic>, ventral aspect <bold>D</bold> left mesotibia of <italic><tp:taxon-name><tp:taxon-name-part taxon-name-part-type="genus">Geocharidius</tp:taxon-name-part> <tp:taxon-name-part taxon-name-part-type="species">comayaguanus</tp:taxon-name-part></tp:taxon-name></italic>, medial aspect <bold>E–H</bold> metatibia: <bold>E</bold> right metatibia of <italic><tp:taxon-name><tp:taxon-name-part taxon-name-part-type="genus">Geocharidius</tp:taxon-name-part> <tp:taxon-name-part taxon-name-part-type="species">zullinii</tp:taxon-name-part></tp:taxon-name></italic>, medial aspect <bold>F</bold> left metatibia of <italic><tp:taxon-name><tp:taxon-name-part taxon-name-part-type="genus">Geocharidius</tp:taxon-name-part> <tp:taxon-name-part taxon-name-part-type="species">balini</tp:taxon-name-part></tp:taxon-name></italic>, medial aspect <bold>G</bold> left metatibia of <italic><tp:taxon-name><tp:taxon-name-part taxon-name-part-type="genus">Geocharidius</tp:taxon-name-part> <tp:taxon-name-part taxon-name-part-type="species">longinoi</tp:taxon-name-part></tp:taxon-name></italic>, ventral aspect <bold>H</bold> right metatibia of <italic><tp:taxon-name><tp:taxon-name-part taxon-name-part-type="genus">Geocharidius</tp:taxon-name-part> <tp:taxon-name-part taxon-name-part-type="species">comayaguanus</tp:taxon-name-part></tp:taxon-name></italic>, ventral aspect. Legend: msb – mesotibial brush; msms – mesotibial modified seta; mss – mesotibial spur; msta1 – mesotarsus 1; mtb – metatibial brush; mtms – metatibial modified seta; mts – metatibial spur; mtta1 – metatarsus 1. Scale = 0.02mm.</p></caption><graphic xmlns:xlink="http://www.w3.org/1999/xlink" xlink:href="zookeys-443-061-g007.jpg" position="float" orientation="portrait" xlink:type="simple" id="oo_32282.jpg"/></fig><fig id="F18" position="float" orientation="portrait"><label>Figures 18.</label><caption><p>Digital images of habitus of Honduran <italic><tp:taxon-name><tp:taxon-name-part taxon-name-part-type="genus">Geocharidius</tp:taxon-name-part></tp:taxon-name></italic> species. <bold>A</bold> <italic><tp:taxon-name><tp:taxon-name-part taxon-name-part-type="genus">Geocharidius</tp:taxon-name-part> <tp:taxon-name-part taxon-name-part-type="species">celaquensis</tp:taxon-name-part></tp:taxon-name></italic> (HONDURAS, Lempira, Celaque National Park), paratype <bold>B</bold> <italic><tp:taxon-name><tp:taxon-name-part taxon-name-part-type="genus">Geocharidius</tp:taxon-name-part> <tp:taxon-name-part taxon-name-part-type="species">lencanus</tp:taxon-name-part></tp:taxon-name></italic> (HONDURAS, Lempira, Celaque National Park), paratype <bold>C</bold> <italic><tp:taxon-name><tp:taxon-name-part taxon-name-part-type="genus">Geocharidius</tp:taxon-name-part> <tp:taxon-name-part taxon-name-part-type="species">comayaguanus</tp:taxon-name-part></tp:taxon-name></italic> (HONDURAS, Comayagua, Comayagua), paratype <bold>D</bold> <italic><tp:taxon-name><tp:taxon-name-part taxon-name-part-type="genus">Geocharidius</tp:taxon-name-part> <tp:taxon-name-part taxon-name-part-type="species">disjunctus</tp:taxon-name-part></tp:taxon-name></italic> (HONDURAS, Francisco Morazán, La Tigra National Park), holotype. Scale = 0.5mm.</p></caption><graphic xmlns:xlink="http://www.w3.org/1999/xlink" xlink:href="zookeys-443-061-g018.jpg" position="float" orientation="portrait" xlink:type="simple" id="oo_32293.jpg"/></fig><fig id="F21" position="float" orientation="portrait"><label>Figures 21.</label><caption><p>Line drawings of spermatheca of Guatemalan and Honduran <italic><tp:taxon-name><tp:taxon-name-part taxon-name-part-type="genus">Geocharidius</tp:taxon-name-part></tp:taxon-name></italic> species. <bold>A</bold> <italic><tp:taxon-name><tp:taxon-name-part taxon-name-part-type="genus">Geocharidius</tp:taxon-name-part> <tp:taxon-name-part taxon-name-part-type="species">antigua</tp:taxon-name-part></tp:taxon-name></italic> (GUATEMALA, Sacatepéquez, Antigua), paratype <bold>B</bold> <italic><tp:taxon-name><tp:taxon-name-part taxon-name-part-type="genus">Geocharidius</tp:taxon-name-part> <tp:taxon-name-part taxon-name-part-type="species">celaquensis</tp:taxon-name-part></tp:taxon-name></italic> (HONDURAS, Lempira, Celaque National Park), paratype <bold>C</bold> <italic><tp:taxon-name><tp:taxon-name-part taxon-name-part-type="genus">Geocharidius</tp:taxon-name-part> <tp:taxon-name-part taxon-name-part-type="species">lencanus</tp:taxon-name-part></tp:taxon-name></italic> (HONDURAS, Lempira, Celaque National Park), paratype <bold>D</bold> <italic><tp:taxon-name><tp:taxon-name-part taxon-name-part-type="genus">Geocharidius</tp:taxon-name-part> <tp:taxon-name-part taxon-name-part-type="species">comayaguanus</tp:taxon-name-part></tp:taxon-name></italic> (HONDURAS, Comayagua, Comayagua), paratype <bold>E</bold> <italic><tp:taxon-name><tp:taxon-name-part taxon-name-part-type="genus">Geocharidius</tp:taxon-name-part> <tp:taxon-name-part taxon-name-part-type="species">disjunctus</tp:taxon-name-part></tp:taxon-name></italic> (HONDURAS, Yoro, Pico Pijol National Park). Scale = 0.05mm.</p></caption><graphic xmlns:xlink="http://www.w3.org/1999/xlink" xlink:href="zookeys-443-061-g021.jpg" position="float" orientation="portrait" xlink:type="simple" id="oo_32296.jpg"/></fig><fig id="F22" position="float" orientation="portrait"><label>Figure 22.</label><caption><p>Map of southern Mexico, Guatemala and adjacent part of Honduras, showing positions of locality records for the species of <italic><tp:taxon-name><tp:taxon-name-part taxon-name-part-type="genus">Geocharidius</tp:taxon-name-part></tp:taxon-name></italic>: white diamond, <italic><tp:taxon-name><tp:taxon-name-part taxon-name-part-type="genus">Geocharidius</tp:taxon-name-part> <tp:taxon-name-part taxon-name-part-type="species">andersoni</tp:taxon-name-part></tp:taxon-name></italic>; white circles (black point in a circle shows “terra typica” for the species), <italic><tp:taxon-name><tp:taxon-name-part taxon-name-part-type="genus">Geocharidius</tp:taxon-name-part> <tp:taxon-name-part taxon-name-part-type="species">zullinii</tp:taxon-name-part></tp:taxon-name></italic>; white squares, <italic><tp:taxon-name><tp:taxon-name-part taxon-name-part-type="genus">Geocharidius</tp:taxon-name-part> <tp:taxon-name-part taxon-name-part-type="species">vignatagliantii</tp:taxon-name-part></tp:taxon-name></italic>; white triangle, <italic><tp:taxon-name><tp:taxon-name-part taxon-name-part-type="genus">Geocharidius</tp:taxon-name-part> <tp:taxon-name-part taxon-name-part-type="species">gimlii</tp:taxon-name-part></tp:taxon-name></italic>; black and white triangle, <italic><tp:taxon-name><tp:taxon-name-part taxon-name-part-type="genus">Geocharidius</tp:taxon-name-part> <tp:taxon-name-part taxon-name-part-type="species">integripennis</tp:taxon-name-part></tp:taxon-name></italic>; green squares, <italic><tp:taxon-name><tp:taxon-name-part taxon-name-part-type="genus">Geocharidius</tp:taxon-name-part> <tp:taxon-name-part taxon-name-part-type="species">longinoi</tp:taxon-name-part></tp:taxon-name></italic>; green circles, <italic><tp:taxon-name><tp:taxon-name-part taxon-name-part-type="genus">Geocharidius</tp:taxon-name-part> <tp:taxon-name-part taxon-name-part-type="species">erwini</tp:taxon-name-part></tp:taxon-name></italic>; green flowers, <italic><tp:taxon-name><tp:taxon-name-part taxon-name-part-type="genus">Geocharidius</tp:taxon-name-part> <tp:taxon-name-part taxon-name-part-type="species">minimus</tp:taxon-name-part></tp:taxon-name></italic>; green diamonds, <italic><tp:taxon-name><tp:taxon-name-part taxon-name-part-type="genus">Geocharidius</tp:taxon-name-part> <tp:taxon-name-part taxon-name-part-type="species">balini</tp:taxon-name-part></tp:taxon-name></italic>; green triangle, <italic><tp:taxon-name><tp:taxon-name-part taxon-name-part-type="genus">Geocharidius</tp:taxon-name-part> <tp:taxon-name-part taxon-name-part-type="species">jalapensis</tp:taxon-name-part></tp:taxon-name></italic>; yellow quadrangle, <italic><tp:taxon-name><tp:taxon-name-part taxon-name-part-type="genus">Geocharidius</tp:taxon-name-part> <tp:taxon-name-part taxon-name-part-type="species">antigua</tp:taxon-name-part></tp:taxon-name></italic>; yellow diamond, <italic><tp:taxon-name><tp:taxon-name-part taxon-name-part-type="genus">Geocharidius</tp:taxon-name-part> <tp:taxon-name-part taxon-name-part-type="species">lencanus</tp:taxon-name-part></tp:taxon-name></italic>; yellow flower, <italic><tp:taxon-name><tp:taxon-name-part taxon-name-part-type="genus">Geocharidius</tp:taxon-name-part> <tp:taxon-name-part taxon-name-part-type="species">celaquensis</tp:taxon-name-part></tp:taxon-name></italic>; yellow triangles, <italic><tp:taxon-name><tp:taxon-name-part taxon-name-part-type="genus">Geocharidius</tp:taxon-name-part> <tp:taxon-name-part taxon-name-part-type="species">disjunctus</tp:taxon-name-part></tp:taxon-name></italic>; yellow circles, <italic><tp:taxon-name><tp:taxon-name-part taxon-name-part-type="genus">Geocharidius</tp:taxon-name-part> <tp:taxon-name-part taxon-name-part-type="species">comayaguanus</tp:taxon-name-part></tp:taxon-name></italic>. Physiographic features: CH, Chiapas Highlands; GC, Guatemalan Cordillera; HIH, Honduran Interior Highlands; MTZ, Motagua Fault Zone; SC, Sierra de los Cuchumatanes; SMC, Sierra Madre de Chiapas. Elevation scale bar is given in meters.</p></caption><graphic xmlns:xlink="http://www.w3.org/1999/xlink" xlink:href="zookeys-443-061-g022.jpg" position="float" orientation="portrait" xlink:type="simple" id="oo_32297.jpg"/></fig><fig id="F23" position="float" orientation="portrait"><label>Figures 23.</label><caption><p>Diagrams illustrating size variation for sympatric pairs of closely and remotely related species of the <italic>integripennis</italic> group at different geographical localities of Nuclear Central America. Closely related pairs (for shared characters see subchapters on Relationships in the text for corresponding species): <bold>A</bold> Chiapas Highlands, Mexico <bold>B</bold> Mataquescuintla, Guatemala <bold>C</bold> Celaque National Park, Honduras. Remotely related species: <bold>D</bold> Volcano Agua, Guatemala <bold>E</bold> Volcano Atitlan, Guatemala <bold>F</bold> Pico Pijol National Park, Honduras. Legend: black dot – median; box – 25–75% range of values; whiskers – non-outlier range of values; b – coefficient of regression.</p></caption><graphic xmlns:xlink="http://www.w3.org/1999/xlink" xlink:href="zookeys-443-061-g023.jpg" position="float" orientation="portrait" xlink:type="simple" id="oo_32298.jpg"/></fig></tp:treatment-sec></tp:taxon-treatment>
