# Supplementary material for: The integripennis species group of Geocharidius Jeannel, 1963 (Carabidae, Bembidiini, Anillina) from Nuclear Central America: a taxonomic review with notes about biogeography and speciation
Source: Zookeys. 2014 Sep 30;(443):61–118. doi: 10.3897/zookeys.443.7880 (PMC4205504; doi:10.3897/zookeys.443.7880)
Supplement: XML Treatment for Geocharidius disjunctus [file zookeys.443.7880-treatment15.xml]

<!DOCTYPE tp:taxon-treatment
  PUBLIC "-//TaxonX//DTD Taxonomic Treatment Publishing DTD v0 20100105//EN" "tax-treatment-NSO.dtd">
<tp:taxon-treatment xmlns:tp="http://www.plazi.org/taxpub"><tp:treatment-meta><kwd-group><label>Taxon classification</label><kwd><named-content content-type="kingdom">Animalia</named-content></kwd><kwd><named-content content-type="order">Coleoptera</named-content></kwd><kwd><named-content content-type="family">Carabidae</named-content></kwd></kwd-group><mixed-citation publication-type="journal"><person-group><name><surname>Sokolov</surname><given-names>Igor M.</given-names></name><name><surname>Kavanaugh</surname><given-names>David H.</given-names></name></person-group><article-title>The <italic>integripennis</italic> species group of <italic><tp:taxon-name><tp:taxon-name-part taxon-name-part-type="genus">Geocharidius</tp:taxon-name-part></tp:taxon-name></italic> Jeannel, 1963 (<tp:taxon-name><tp:taxon-name-part taxon-name-part-type="family">Carabidae</tp:taxon-name-part></tp:taxon-name>, <tp:taxon-name><tp:taxon-name-part taxon-name-part-type="tribe">Bembidiini</tp:taxon-name-part></tp:taxon-name>, <tp:taxon-name><tp:taxon-name-part taxon-name-part-type="subtribe">Anillina</tp:taxon-name-part></tp:taxon-name>) from Nuclear Central America: a taxonomic review with notes about biogeography and speciation</article-title><source>Zookeys</source><day>30</day><month>9</month><year>2014</year><volume>2014</volume><issue>443</issue><fpage>61</fpage><lpage>118</lpage><pub-id pub-id-type="doi">10.3897/zookeys.443.7880</pub-id></mixed-citation></tp:treatment-meta><tp:nomenclature><tp:taxon-name>
                        <tp:taxon-name-part taxon-name-part-type="genus">Geocharidius</tp:taxon-name-part>
                        <tp:taxon-name-part taxon-name-part-type="species">disjunctus</tp:taxon-name-part>
                        <object-id xmlns:xlink="http://www.w3.org/1999/xlink" content-type="zoobank" xlink:type="simple">http://zoobank.org/A0E6C548-3EC5-40B6-933F-414125D61068</object-id>
                    </tp:taxon-name><tp:taxon-status xmlns:xlink="http://www.w3.org/1999/xlink" xlink:type="simple">sp. n.</tp:taxon-status><xref ref-type="fig" rid="F18">Figs 18D</xref><xref ref-type="fig" rid="F19">, 19Q–T</xref><xref ref-type="fig" rid="F20">, 20E</xref><xref ref-type="fig" rid="F21">, 21E</xref><xref ref-type="fig" rid="F22">, 22</xref><xref ref-type="fig" rid="F23">, 23</xref><!--PageBreak--><!--PageBreak--><!--PageBreak--></tp:nomenclature><tp:treatment-sec sec-type="Type material"><title>Type material.</title><p>HOLOTYPE, a male, in CMNC, point-mounted, dissected, labeled: \ HONDURAS: FRANC. MOR: P.N. La Tigra, 23.2km N Tegucigalpa, 15.VIII.1994-201A, 2100m, R.Anderson, cloud forest litter berlese \ CMNC \ HOLOTYPE <italic><tp:taxon-name><tp:taxon-name-part taxon-name-part-type="genus">Geocharidius</tp:taxon-name-part> <tp:taxon-name-part taxon-name-part-type="species">disjunctus</tp:taxon-name-part></tp:taxon-name></italic> Sokolov and Kavanaugh 2014 [red label] \. PARATYPES: A total of 2 specimens (both were dissected), deposited in CAS and CMNC;  1 male labeled: \ HONDURAS: Yoro Dept., P.N. Pico Pijol, 1400m, <named-content xmlns:xlink="http://www.w3.org/1999/xlink" content-type="dwc:verbatimCoordinates" xlink:type="simple">15°09.4'N87°37.6'W</named-content>, 11.V.2002, R. Anderson, upper montane forest litter, 2002-016C\ CMNC \; 1 female labeled: \ HONDURAS: Yoro Dept., P.N. Pico Pijol, 1300m, <named-content xmlns:xlink="http://www.w3.org/1999/xlink" content-type="dwc:verbatimCoordinates" xlink:type="simple">15°09.4'N87°37.6'W</named-content>, 11.V.2002, R. Anderson, upper montane forest litter, 2002-017A \ CMNC \.</p></tp:treatment-sec><tp:treatment-sec sec-type="Type locality"><title>Type locality.</title><p>Honduras, Francisco Morazán, La Tigra National Park.</p></tp:treatment-sec><tp:treatment-sec sec-type="Etymology"><title>Etymology.</title><p>The specific epithet is a Latin adjective, <italic>disjunctus</italic>, in the masculine form, meaning “<italic>separated</italic>”, and refers to the species distinctness from the sympatric <italic><tp:taxon-name><tp:taxon-name-part taxon-name-part-type="genus">Geocharidius</tp:taxon-name-part> <tp:taxon-name-part taxon-name-part-type="species">comayaguanus</tp:taxon-name-part></tp:taxon-name></italic>, described above.</p></tp:treatment-sec><tp:treatment-sec sec-type="Recognition"><title>Recognition.</title><p>Adults of this new species are practically indistinguishable from those of the sympatric <italic><tp:taxon-name><tp:taxon-name-part taxon-name-part-type="genus">Geocharidius</tp:taxon-name-part> <tp:taxon-name-part taxon-name-part-type="species">comayaguanus</tp:taxon-name-part></tp:taxon-name></italic> in body shape. Males and females of <italic><tp:taxon-name><tp:taxon-name-part taxon-name-part-type="genus">Geocharidius</tp:taxon-name-part> <tp:taxon-name-part taxon-name-part-type="species">disjunctus</tp:taxon-name-part></tp:taxon-name></italic> are distinguished from those of the other members of the <italic>integripennis</italic> species group by the structure of the median lobe and the shape of spermatheca, respectively.</p></tp:treatment-sec><tp:treatment-sec sec-type="Description"><title>Description.</title><p>Size. Small to medium for genus (SBL range 1.17–1.36 mm, mean 1.28±0.101 mm, n=3).</p><p>Habitus. Body form (Fig. <xref ref-type="fig" rid="F18">18D</xref>) moderately convex, elongate ovoid, general proportions (WE/SBL 0.38±0.005) and proportions of head (WH/WPm 0.74±0.020) and pronotum (WPm/WE 0.78±0.018) average for group.</p><p>Color. Body brunneorufous, appendages testaceous.</p><p>Microsculpture. Mesh pattern of irregularly isodiametric sculpticells present over all dorsal surfaces of head and elytra. Pronotum and proepisternum smooth (without evident microsculpture).</p><p>Prothorax. Pronotum moderately transverse (WPm/LP 1.28±0.010), with lateral margins moderately constricted posteriorly (WPm/WPp 1.33±0.004). Posterior angles slightly obtuse (100–110°). Width between posterior angles equal to width between anterior angles (WPa/WPp 1.00±0.022).</p><!--PageBreak--><p>Elytra. Moderately convex, slightly depressed along suture, moderately wide (WE/LE 0.65±0.015), without traces of striae. Humeri broadly rounded, in outline forming right angle with longitudinal axis of body. Lateral margins convex, evenly divergent at basal third, evenly rounded to apex in apical third.</p><p>Male genitalia. Median lobe of aedeagus (Fig. <xref ref-type="fig" rid="F19">19Q</xref>) with shaft long and subparallel, apex small and rounded. Ventral margin straight. Dorsal sclerites of internal sac in form of a long fig, tapered apically into a long flagellum, and abruptly widened basally, with a ventral appendix and pointed semicircular enlargement near basal orifice (Fig. <xref ref-type="fig" rid="F19">19Q–T</xref>). Right paramere with long and narrow apical constriction (Fig. <xref ref-type="fig" rid="F19">19S</xref>). Left paramere with long and narrow apical constriction (Fig. <xref ref-type="fig" rid="F19">19R</xref>). Ring sclerite with handle triangular, slightly asymmetrical and pointed apically (Fig. <xref ref-type="fig" rid="F20">20E</xref>).</p><p>Female internal genitalia. Spermatheca sclerotized, fusiform, almost straight, tapered basally, with cornu and nodulus of approximately equal length (Fig. <xref ref-type="fig" rid="F21">21E</xref>). Length of spermathecal gland greater than length of spermatheca. Spermathecal duct coiled.</p></tp:treatment-sec><tp:treatment-sec sec-type="Geographical distribution"><title>Geographical distribution.</title><p>This species is known only from two remote localities in the Honduran Interior Highlands, situated in Yoro and Francisco Morazán Departments.(Fig. <xref ref-type="fig" rid="F22">22</xref>, yellow triangles).</p></tp:treatment-sec><tp:treatment-sec sec-type="Way of life"><title>Way of life.</title><p>Specimens were collected by sifting cloud and upper montane forest litter at middle to high elevations (1300–2100 m).</p></tp:treatment-sec><tp:treatment-sec sec-type="Relationships"><title>Relationships.</title><p>The shape of dorsal sclerites of the internal sac (Fig. <xref ref-type="fig" rid="F19">19Q</xref>) of males suggests that this species is closely related to the Guatemalan <italic><tp:taxon-name><tp:taxon-name-part taxon-name-part-type="genus">Geocharidius</tp:taxon-name-part> <tp:taxon-name-part taxon-name-part-type="species">antigua</tp:taxon-name-part></tp:taxon-name></italic> (Fig. <xref ref-type="fig" rid="F19">19A</xref>), described above</p><fig id="F21" position="float" orientation="portrait"><label>Figures 21.</label><caption><p>Line drawings of spermatheca of Guatemalan and Honduran <italic><tp:taxon-name><tp:taxon-name-part taxon-name-part-type="genus">Geocharidius</tp:taxon-name-part></tp:taxon-name></italic> species. <bold>A</bold> <italic><tp:taxon-name><tp:taxon-name-part taxon-name-part-type="genus">Geocharidius</tp:taxon-name-part> <tp:taxon-name-part taxon-name-part-type="species">antigua</tp:taxon-name-part></tp:taxon-name></italic> (GUATEMALA, Sacatepéquez, Antigua), paratype <bold>B</bold> <italic><tp:taxon-name><tp:taxon-name-part taxon-name-part-type="genus">Geocharidius</tp:taxon-name-part> <tp:taxon-name-part taxon-name-part-type="species">celaquensis</tp:taxon-name-part></tp:taxon-name></italic> (HONDURAS, Lempira, Celaque National Park), paratype <bold>C</bold> <italic><tp:taxon-name><tp:taxon-name-part taxon-name-part-type="genus">Geocharidius</tp:taxon-name-part> <tp:taxon-name-part taxon-name-part-type="species">lencanus</tp:taxon-name-part></tp:taxon-name></italic> (HONDURAS, Lempira, Celaque National Park), paratype <bold>D</bold> <italic><tp:taxon-name><tp:taxon-name-part taxon-name-part-type="genus">Geocharidius</tp:taxon-name-part> <tp:taxon-name-part taxon-name-part-type="species">comayaguanus</tp:taxon-name-part></tp:taxon-name></italic> (HONDURAS, Comayagua, Comayagua), paratype <bold>E</bold> <italic><tp:taxon-name><tp:taxon-name-part taxon-name-part-type="genus">Geocharidius</tp:taxon-name-part> <tp:taxon-name-part taxon-name-part-type="species">disjunctus</tp:taxon-name-part></tp:taxon-name></italic> (HONDURAS, Yoro, Pico Pijol National Park). Scale = 0.05mm.</p></caption><graphic xmlns:xlink="http://www.w3.org/1999/xlink" xlink:href="zookeys-443-061-g021.jpg" position="float" orientation="portrait" xlink:type="simple" id="oo_32296.jpg"/></fig></tp:treatment-sec><tp:treatment-sec><!--Section generated to contain objects referenced in tp:taxon-treatment.--><fig id="F18" position="float" orientation="portrait"><label>Figures 18.</label><caption><p>Digital images of habitus of Honduran <italic><tp:taxon-name><tp:taxon-name-part taxon-name-part-type="genus">Geocharidius</tp:taxon-name-part></tp:taxon-name></italic> species. <bold>A</bold> <italic><tp:taxon-name><tp:taxon-name-part taxon-name-part-type="genus">Geocharidius</tp:taxon-name-part> <tp:taxon-name-part taxon-name-part-type="species">celaquensis</tp:taxon-name-part></tp:taxon-name></italic> (HONDURAS, Lempira, Celaque National Park), paratype <bold>B</bold> <italic><tp:taxon-name><tp:taxon-name-part taxon-name-part-type="genus">Geocharidius</tp:taxon-name-part> <tp:taxon-name-part taxon-name-part-type="species">lencanus</tp:taxon-name-part></tp:taxon-name></italic> (HONDURAS, Lempira, Celaque National Park), paratype <bold>C</bold> <italic><tp:taxon-name><tp:taxon-name-part taxon-name-part-type="genus">Geocharidius</tp:taxon-name-part> <tp:taxon-name-part taxon-name-part-type="species">comayaguanus</tp:taxon-name-part></tp:taxon-name></italic> (HONDURAS, Comayagua, Comayagua), paratype <bold>D</bold> <italic><tp:taxon-name><tp:taxon-name-part taxon-name-part-type="genus">Geocharidius</tp:taxon-name-part> <tp:taxon-name-part taxon-name-part-type="species">disjunctus</tp:taxon-name-part></tp:taxon-name></italic> (HONDURAS, Francisco Morazán, La Tigra National Park), holotype. Scale = 0.5mm.</p></caption><graphic xmlns:xlink="http://www.w3.org/1999/xlink" xlink:href="zookeys-443-061-g018.jpg" position="float" orientation="portrait" xlink:type="simple" id="oo_32293.jpg"/></fig><fig id="F19" position="float" orientation="portrait"><label>Figures 19.</label><caption><p>Line drawings of aedeagus of Guatemalan and Honduran <italic><tp:taxon-name><tp:taxon-name-part taxon-name-part-type="genus">Geocharidius</tp:taxon-name-part></tp:taxon-name></italic> species. <bold>A–D</bold> <italic><tp:taxon-name><tp:taxon-name-part taxon-name-part-type="genus">Geocharidius</tp:taxon-name-part> <tp:taxon-name-part taxon-name-part-type="species">antigua</tp:taxon-name-part></tp:taxon-name></italic> (GUATEMALA, Sacatepéquez, Antigua), holotype: <bold>A</bold> median lobe with internal sac and dorsal sclerites, right lateral aspect <bold>B</bold> dorsal sclerite of median lobe, dorsal aspect <bold>C</bold> left paramere, left lateral aspect <bold>D</bold> right paramere, right lateral aspect <bold>E–G</bold> <italic><tp:taxon-name><tp:taxon-name-part taxon-name-part-type="genus">Geocharidius</tp:taxon-name-part> <tp:taxon-name-part taxon-name-part-type="species">celaquensis</tp:taxon-name-part></tp:taxon-name></italic> (HONDURAS, Lempira, Celaque National Park), holotype: <bold>E</bold> median lobe with internal sac and dorsal sclerites, right lateral aspect <bold>F</bold> left paramere, left lateral aspect <bold>G</bold> right paramere, right lateral aspect <bold>H–J</bold> <italic><tp:taxon-name><tp:taxon-name-part taxon-name-part-type="genus">Geocharidius</tp:taxon-name-part> <tp:taxon-name-part taxon-name-part-type="species">lencanus</tp:taxon-name-part></tp:taxon-name></italic> (HONDURAS, Lempira, Celaque National Park), paratype: <bold>H</bold> median lobe with internal sac and dorsal sclerites, right lateral aspect <bold>I</bold> left paramere, left lateral aspect <bold>J</bold> right paramere, right lateral aspect <bold>K–N</bold> <italic><tp:taxon-name><tp:taxon-name-part taxon-name-part-type="genus">Geocharidius</tp:taxon-name-part> <tp:taxon-name-part taxon-name-part-type="species">comayaguanus</tp:taxon-name-part></tp:taxon-name></italic> (HONDURAS, Comayagua, Comayagua), paratype: <bold>K</bold> median lobe with internal sac and dorsal sclerites, right lateral aspect <bold>L</bold> variation in a shape of dorsal sclerite of internal sac, right lateral aspect <bold>M</bold> left paramere, left lateral aspect <bold>N</bold> right paramere, right lateral aspect <bold>O–P</bold> <italic><tp:taxon-name><tp:taxon-name-part taxon-name-part-type="genus">Geocharidius</tp:taxon-name-part> <tp:taxon-name-part taxon-name-part-type="species">comayaguanus</tp:taxon-name-part></tp:taxon-name></italic> (HONDURAS, La Paz, Guajicuiro): variations in a shape of dorsal sclerite of internal sac, right lateral aspect <bold>Q–S</bold> <italic><tp:taxon-name><tp:taxon-name-part taxon-name-part-type="genus">Geocharidius</tp:taxon-name-part> <tp:taxon-name-part taxon-name-part-type="species">disjunctus</tp:taxon-name-part></tp:taxon-name></italic> (HONDURAS, Francisco Morazán, La Tigra National Park), holotype: <bold>Q</bold> median lobe with internal sac and dorsal sclerites, right lateral aspect <bold>R</bold> left paramere, left lateral aspect <bold>S</bold> right paramere, right lateral aspect. <bold>T</bold> <italic><tp:taxon-name><tp:taxon-name-part taxon-name-part-type="genus">Geocharidius</tp:taxon-name-part> <tp:taxon-name-part taxon-name-part-type="species">disjunctus</tp:taxon-name-part></tp:taxon-name></italic> (HONDURAS, Yoro, Pico Pijol National Park): shape of dorsal sclerite of median lobe, right lateral aspect. Scale = 0.05mm.</p></caption><graphic xmlns:xlink="http://www.w3.org/1999/xlink" xlink:href="zookeys-443-061-g019.jpg" position="float" orientation="portrait" xlink:type="simple" id="oo_32294.jpg"/></fig><fig id="F20" position="float" orientation="portrait"><label>Figures 20.</label><caption><p>Line drawings of ring sclerite of Guatemalan and Honduran <italic><tp:taxon-name><tp:taxon-name-part taxon-name-part-type="genus">Geocharidius</tp:taxon-name-part></tp:taxon-name></italic> species, male genitalia, dorsal aspect. <bold>A</bold> <italic><tp:taxon-name><tp:taxon-name-part taxon-name-part-type="genus">Geocharidius</tp:taxon-name-part> <tp:taxon-name-part taxon-name-part-type="species">antigua</tp:taxon-name-part></tp:taxon-name></italic> (GUATEMALA, Sacatepéquez, Antigua), holotype <bold>B</bold> <italic><tp:taxon-name><tp:taxon-name-part taxon-name-part-type="genus">Geocharidius</tp:taxon-name-part> <tp:taxon-name-part taxon-name-part-type="species">celaquensis</tp:taxon-name-part></tp:taxon-name></italic> (HONDURAS, Lempira, Celaque National Park), holotype <bold>C</bold> <italic><tp:taxon-name><tp:taxon-name-part taxon-name-part-type="genus">Geocharidius</tp:taxon-name-part> <tp:taxon-name-part taxon-name-part-type="species">lencanus</tp:taxon-name-part></tp:taxon-name></italic> (HONDURAS, Lempira, Celaque National Park), paratype <bold>D</bold> <italic><tp:taxon-name><tp:taxon-name-part taxon-name-part-type="genus">Geocharidius</tp:taxon-name-part> <tp:taxon-name-part taxon-name-part-type="species">comayaguanus</tp:taxon-name-part></tp:taxon-name></italic> (HONDURAS, Comayagua, Comayagua), paratype <bold>E</bold> <italic><tp:taxon-name><tp:taxon-name-part taxon-name-part-type="genus">Geocharidius</tp:taxon-name-part> <tp:taxon-name-part taxon-name-part-type="species">disjunctus</tp:taxon-name-part></tp:taxon-name></italic> (HONDURAS, Francisco Morazán, La Tigra National Park), holotype. Scale = 0.1mm.</p></caption><graphic xmlns:xlink="http://www.w3.org/1999/xlink" xlink:href="zookeys-443-061-g020.jpg" position="float" orientation="portrait" xlink:type="simple" id="oo_32295.jpg"/></fig><fig id="F22" position="float" orientation="portrait"><label>Figure 22.</label><caption><p>Map of southern Mexico, Guatemala and adjacent part of Honduras, showing positions of locality records for the species of <italic><tp:taxon-name><tp:taxon-name-part taxon-name-part-type="genus">Geocharidius</tp:taxon-name-part></tp:taxon-name></italic>: white diamond, <italic><tp:taxon-name><tp:taxon-name-part taxon-name-part-type="genus">Geocharidius</tp:taxon-name-part> <tp:taxon-name-part taxon-name-part-type="species">andersoni</tp:taxon-name-part></tp:taxon-name></italic>; white circles (black point in a circle shows “terra typica” for the species), <italic><tp:taxon-name><tp:taxon-name-part taxon-name-part-type="genus">Geocharidius</tp:taxon-name-part> <tp:taxon-name-part taxon-name-part-type="species">zullinii</tp:taxon-name-part></tp:taxon-name></italic>; white squares, <italic><tp:taxon-name><tp:taxon-name-part taxon-name-part-type="genus">Geocharidius</tp:taxon-name-part> <tp:taxon-name-part taxon-name-part-type="species">vignatagliantii</tp:taxon-name-part></tp:taxon-name></italic>; white triangle, <italic><tp:taxon-name><tp:taxon-name-part taxon-name-part-type="genus">Geocharidius</tp:taxon-name-part> <tp:taxon-name-part taxon-name-part-type="species">gimlii</tp:taxon-name-part></tp:taxon-name></italic>; black and white triangle, <italic><tp:taxon-name><tp:taxon-name-part taxon-name-part-type="genus">Geocharidius</tp:taxon-name-part> <tp:taxon-name-part taxon-name-part-type="species">integripennis</tp:taxon-name-part></tp:taxon-name></italic>; green squares, <italic><tp:taxon-name><tp:taxon-name-part taxon-name-part-type="genus">Geocharidius</tp:taxon-name-part> <tp:taxon-name-part taxon-name-part-type="species">longinoi</tp:taxon-name-part></tp:taxon-name></italic>; green circles, <italic><tp:taxon-name><tp:taxon-name-part taxon-name-part-type="genus">Geocharidius</tp:taxon-name-part> <tp:taxon-name-part taxon-name-part-type="species">erwini</tp:taxon-name-part></tp:taxon-name></italic>; green flowers, <italic><tp:taxon-name><tp:taxon-name-part taxon-name-part-type="genus">Geocharidius</tp:taxon-name-part> <tp:taxon-name-part taxon-name-part-type="species">minimus</tp:taxon-name-part></tp:taxon-name></italic>; green diamonds, <italic><tp:taxon-name><tp:taxon-name-part taxon-name-part-type="genus">Geocharidius</tp:taxon-name-part> <tp:taxon-name-part taxon-name-part-type="species">balini</tp:taxon-name-part></tp:taxon-name></italic>; green triangle, <italic><tp:taxon-name><tp:taxon-name-part taxon-name-part-type="genus">Geocharidius</tp:taxon-name-part> <tp:taxon-name-part taxon-name-part-type="species">jalapensis</tp:taxon-name-part></tp:taxon-name></italic>; yellow quadrangle, <italic><tp:taxon-name><tp:taxon-name-part taxon-name-part-type="genus">Geocharidius</tp:taxon-name-part> <tp:taxon-name-part taxon-name-part-type="species">antigua</tp:taxon-name-part></tp:taxon-name></italic>; yellow diamond, <italic><tp:taxon-name><tp:taxon-name-part taxon-name-part-type="genus">Geocharidius</tp:taxon-name-part> <tp:taxon-name-part taxon-name-part-type="species">lencanus</tp:taxon-name-part></tp:taxon-name></italic>; yellow flower, <italic><tp:taxon-name><tp:taxon-name-part taxon-name-part-type="genus">Geocharidius</tp:taxon-name-part> <tp:taxon-name-part taxon-name-part-type="species">celaquensis</tp:taxon-name-part></tp:taxon-name></italic>; yellow triangles, <italic><tp:taxon-name><tp:taxon-name-part taxon-name-part-type="genus">Geocharidius</tp:taxon-name-part> <tp:taxon-name-part taxon-name-part-type="species">disjunctus</tp:taxon-name-part></tp:taxon-name></italic>; yellow circles, <italic><tp:taxon-name><tp:taxon-name-part taxon-name-part-type="genus">Geocharidius</tp:taxon-name-part> <tp:taxon-name-part taxon-name-part-type="species">comayaguanus</tp:taxon-name-part></tp:taxon-name></italic>. Physiographic features: CH, Chiapas Highlands; GC, Guatemalan Cordillera; HIH, Honduran Interior Highlands; MTZ, Motagua Fault Zone; SC, Sierra de los Cuchumatanes; SMC, Sierra Madre de Chiapas. Elevation scale bar is given in meters.</p></caption><graphic xmlns:xlink="http://www.w3.org/1999/xlink" xlink:href="zookeys-443-061-g022.jpg" position="float" orientation="portrait" xlink:type="simple" id="oo_32297.jpg"/></fig><fig id="F23" position="float" orientation="portrait"><label>Figures 23.</label><caption><p>Diagrams illustrating size variation for sympatric pairs of closely and remotely related species of the <italic>integripennis</italic> group at different geographical localities of Nuclear Central America. Closely related pairs (for shared characters see subchapters on Relationships in the text for corresponding species): <bold>A</bold> Chiapas Highlands, Mexico <bold>B</bold> Mataquescuintla, Guatemala <bold>C</bold> Celaque National Park, Honduras. Remotely related species: <bold>D</bold> Volcano Agua, Guatemala <bold>E</bold> Volcano Atitlan, Guatemala <bold>F</bold> Pico Pijol National Park, Honduras. Legend: black dot – median; box – 25–75% range of values; whiskers – non-outlier range of values; b – coefficient of regression.</p></caption><graphic xmlns:xlink="http://www.w3.org/1999/xlink" xlink:href="zookeys-443-061-g023.jpg" position="float" orientation="portrait" xlink:type="simple" id="oo_32298.jpg"/></fig></tp:treatment-sec></tp:taxon-treatment>
